# Supplementary material for: The complete genome of Burkholderia phenoliruptrix strain BR3459a, a symbiont of Mimosa flocculosa: highlighting the coexistence of symbiotic and pathogenic genes
Source: BMC Genomics. 2014 Jun 28;15(1):535. doi: 10.1186/1471-2164-15-535 (PMC4101177; doi:10.1186/1471-2164-15-535)
Supplement: Supplementary file 1 — Additional file 1: Table S1: The 545 housekeeping genes from B. cenocepacia J2315 used as a reference dataset for the phylogeny of the Burkholderiales core. The housekeeping dataset used as a reference for the Burkholderia phylogeny based on the Burkholderiales core. The core was identified in the best-bidirectional clusters obtained in the genomic comparisons, and the paralogs were removed from the dataset, resulting in 545 coding genes. (XLS 86 KB) [file 12864_2014_6246_MOESM1_ESM.xls]

## Sheet: Sheet1
545 Housekeeping genes - B. cenocepacia J2315 reference	Gene	Product
BCAL0423	dnaA	chromosomal replication initiation protein
BCAL0422	dnaN	DNA polymerase III subunit beta
BCAL0421	gyrB	DNA gyrase subunit B
BCAL0024	gidA	tRNA urid 5-carboxymethylaminomet mod enz GidA
BCAL0025	gidB	16S rRNA methyltransferase GidB
BCAL0026	parA	chromosome partitioning protein ParA
BCAL0027	parB	chromosome partitioning protein ParB
BCAL0030	atpB	F0F1 ATP synthase subunit A
BCAL0031	atpE	F0F1 ATP synthase subunit C
BCAL0033	atpH	F0F1 ATP synthase subunit delta
BCAL0034	atpA	F0F1 ATP synthase subunit alpha
BCAL0035	atpG	F0F1 ATP synthase subunit gamma
BCAL0036	atpD	F0F1 ATP synthase subunit beta
BCAL0037	atpC	F0F1 ATP synthase subunit epsilon
BCAL0041	priA	primosome assembly protein PriA
BCAL0145	ahcY	S-adenosyl-L-homocysteine hydrolase
BCAL0147	metF	5,10-methylenetetrahydrofolate reductase
BCAL0160		putative methylase
BCAL0220	secE	preprotein translocase subunit SecE
BCAL0221	nusG	transcription antitermination protein NusG
BCAL0222	rplK	50S ribosomal protein L11
BCAL0223	rplA	50S ribosomal protein L1
BCAL0224	rplJ	50S ribosomal protein L10
BCAL0225	rplL	50S ribosomal protein L7/L12
BCAL0227	rpoC	DNA-directed RNA polymerase subunit beta
BCAL0229	rpsL	30S ribosomal protein S12)
BCAL0230	rpsG	30S ribosomal protein S7
BCAL0231	fusA	elongation factor G
BCAL0233	rpsJ	30S ribosomal protein S10
BCAL0234	rplC	50S ribosomal protein L3
BCAL0235a	rplD	50S ribosomal protein L4
BCAL0236	rplW	50S ribosomal protein L23
BCAL0237	rplB	50S ribosomal protein L2
BCAL0238	rpsS	30S ribosomal protein S19
BCAL0239a	rplV	50S ribosomal protein L22
BCAL0240	rpsC	30S ribosomal protein S3
BCAL0241	rplP	50S ribosomal protein L16
BCAL0243	rpsQ	30S ribosomal protein S17
BCAL0244	rplN	50S ribosomal protein L14
BCAL0246	rplE	50S ribosomal protein L5
BCAL0247	rpsN	30S ribosomal protein S14
BCAL0248	rpsH	30S ribosomal protein S8
BCAL0249	rplF	50S ribosomal protein L6
BCAL0250	rplR	50S ribosomal protein L18
BCAL0251	rpsE	30S ribosomal protein S5
BCAL0253	rplO	50S ribosomal protein L15
BCAL0254	secY	preprotein translocase subunit SecY
BCAL0257	rpsM	30S ribosomal protein S13
BCAL0258	rpsK	30S ribosomal protein S11
BCAL0259	rpsD	30S ribosomal protein S4
BCAL0260	rpoA	DNA-directed RNA polymerase subunit alpha
BCAL0261	rplQ	50S ribosomal protein L17
BCAL0264	hemB	delta-aminolevulinic acid dehydratase
BCAL0273	cyaY	frataxin-like protein
BCAL0274	mrcA	penicillin-binding protein 1A
BCAL0280	aroB	3-dehydroquinate synthase
BCAL0299	thiG	thiazole synthase
BCAL0301		ABC transporter ATP-binding protein
BCAL0302		hypothetical protein
BCAL0303		hypothetical protein
BCAL0309		BolA-like protein
BCAL0310	murA	UDP-N-acetylglucosamine 1-carboxyvinyltransf
BCAL0312	hisD	histidinol dehydrogenase
BCAL0314	hisB	imidazoleglycerol-phosphate dehydr
BCAL0316	hisH	imidazole glycerol phosphate synthase sub HisH
BCAL0317	hisA	1-(5-phosphor)-5-[(5-phosphorib imid-4-carbox isom
BCAL0318	hisF	imidazole glycerol phosphate synthase sub HisF
BCAL0319	hisI	phosphoribosyl-AMP cyclohydrolase
BCAL0320	hisE	phosphoribosyl-ATP pyrophosphatase
BCAL0323	tatA	twin arginine translocase protein A
BCAL0324	tatB	sec-independent translocase
BCAL0325	tatC	Sec-independent protein translocase protein TatC
BCAL0328	petA	ubiquinol-cytochrome c reductase iron-sulfur subunit
BCAL0329	petB	cytochrome b
BCAL0330	petC	cytochrome c1 precursor
BCAL0331		putative stringent starvation protein A
BCAL0332		ClpXP protease specificity-enhancing factor
BCAL0373	hemK	protein methyltransferase HemK
BCAL0374	prfA	peptide chain release factor 1
BCAL0375	hemA	glutamyl-tRNA reductase
BCAL0387	engD	GTP-dependent nucleic acid-binding prot EngD
BCAL0388		ubiquinone biosynthesis hydroxylase family prot
BCAL0390		metallo peptidase, family M61
BCAL0396	trpC	indole-3-glycerol-phosphate synthase
BCAL0397	trpD	anthranilate phosphoribosyltransferase
BCAL0398	trpG	anthranilate synthase component II
BCAL0399	trpE	anthranilate synthase component I
BCAL0401		ribulose-phosphate 3-epimerase
BCAL0402	apaG	ApaG
BCAL0403		put outer membr-bound lytic murein transglycosyl
BCAL0409	paaF	enoyl-CoA hydratase
BCAL3472		hypothetical protein
BCAL3470	mraW	S-adenosyl-methyltransferase MraW
BCAL3468	ftsI	peptidoglycan synthetase FtsI
BCAL3467	murE	UDP-N-acetylmuramoyla-D-glut--2, 6-diaminop lig
BCAL3464	murD	UDP-N-acetylmur-L-alanyl-D-glutamate synth
BCAL3463	ftsW	cell division protein FtsW
BCAL3462	murG	undecaprenyldiph-muramoylpentap beta-N- acetylgl
BCAL3461	murC	UDP-N-acetylmuramate--L-alanine ligase
BCAL3460	ddl	D-alanine--D-alanine ligase
BCAL3458	ftsA	cell division protein FtsA
BCAL3457	ftsZ	cell division protein FtsZ
BCAL3456		putative thioredoxin reductase
BCAL3455	lpxC	UDP-3-O-[3-hydroxymyristoyl] N-acetylgluc deacet
BCAL3453	secA	preprotein translocase subunit SecA
BCAL3452	argJ	bif ornithine acetyltr/N-acetylglutamate synt prot
BCAL3448	coaE	dephospho-CoA kinase
BCAL3447	gspO	type IV prepilin leader peptide type M1
BCAL3443	ispB	octaprenyl-diphosphate synthase
BCAL3441	rpmA	50S ribosomal protein L27
BCAL3440	obgE	GTPase ObgE
BCAL3439	proB	gamma-glutamyl kinase
BCAL3437		dinucleoside polyphosphate hydrolase
BCAL3436	proS	prolyl-tRNA synthetase
BCAL3433	ffh	signal recognition particle protein
BCAL3432		cytochrome c assembly protein
BCAL3430	ampD	N-acetyl-anhydromuranmyl-L-alanine amidase
BCAL3429		ribonucleotide-diphosphate reductase sub alpha
BCAL3428	nrdB	ribonucleotide-diphosphate reductase sub beta
BCAL3425		putative sugar kinase
BCAL3421	accC	acetyl-CoA carbox biotin carboxylase sub
BCAL3420	accB	acetyl-CoA carbox biotin carbox carrier prot sub
BCAL3418		putative thioredoxin protein
BCAL3416	mpl	UDP-N-acetylm:L-ala-gamma-D-g-meso-iaminop l
BCAL3414		putative exoribonuclease II
BCAL3412	mtgA	monofunct biosynth peptidoglycan transglyc
BCAL3400	pyrF	orotidine 5'-phosphate decarboxylase
BCAL3398		putative competence-damaged related protein
BCAL3397		putative phosphatidylglycerophosphatase
BCAL3389	tatA	transketolase
BCAL3388	gapA	glyceraldehyde 3-phosphate dehydrogenase 1
BCAL3378	fur	ferric uptake regulator
BCAL3377	omlA	putative outer membrane protein
BCAL3376	dapB	dihydrodipicolinate reductase
BCAL3373	leuS	leucyl-tRNA synthetase
BCAL3372		putative lipoprotein
BCAL3371	holA	DNA polymerase III subunit delta
BCAL3370	proA	gamma-glutamyl phosphate reductase
BCAL3369		hypothetical protein
BCAL3361	purB	adenylosuccinate lyase
BCAL3351	pyrC	dihydroorotase
BCAL3349		putative OsmC-like protein
BCAL3347	rpsI	30S ribosomal protein S9
BCAL3346		iron-sulfur cluster insertion protein ErpA
BCAL3345	anmK	anhydro-N-acetylmuramic acid kinase
BCAL3344	tyrZ	tyrosyl-tRNA synthetase
BCAL3339	ruvB	Holliday junction DNA helicase RuvB
BCAL3338	ruvA	Holliday junction DNA helicase RuvA
BCAL3337	ruvC	Holliday junction resolvase
BCAL3336	purH	bif phosphoribosylaminoimidazolecarboxam formyltr
BCAL3334		putative nitrogen regulation-related protein
BCAL3331		putative glutathione S-transferase
BCAL3329	mnmA	tRNA-specific 2-thiouridylase MnmA
BCAL3307	secF	preprotein translocase subunit SecF
BCAL3306	secD	preprotein translocase subunit SecD
BCAL3305	yajC	preprotein translocase subunit YajC
BCAL3304	tgt	putative queuine tRNA-ribosyltransferase
BCAL3302	recG	ATP-dependent DNA helicase RecG
BCAL3296	ubiA	4-hydroxybenzoate octaprenyltransferase
BCAL3292		pyrroline-5-carboxylate reductase
BCAL3281	tldD	putative DNA gyrase control protein
BCAL3278	glnE	putative glutamate-ammonia-ligase adenylyltr
BCAL3277		putative RecN DNA repair protein
BCAL3276	ppnK	NAD(+)/NADH kinase family protein
BCAL3272		putative heat shock protein
BCAL3269	dnaJ	putative DnaJ chaperone protein
BCAL3264		putative polynucleotide adenylyltr
BCAL3263		hypothetical protein
BCAL3262	hda	DnaA regulatory inactivator Hda
BCAL3257	miaA	tRNA delta(2)-isopentenylpyrophosphate transf
BCAL3255		putative DedA family protein
BCAL3205		hypothetical protein
BCAL3204		putative OmpA family lipoprotein
BCAL3203	tolB	translocation protein TolB
BCAL3201	tolR	putative TolR-related protein
BCAL3200	tolQ	putative TolQ transport transmembrane protein
BCAL3196	nrdR	transcriptional regulator NrdR
BCAL3142		hypothetical protein
BCAL3141		Holliday junction resolvase-like protein
BCAL3136	apaH	diadenosine tetraphosphatase
BCAL3110	waaA	3-deoxy-D-manno-octulosonic-acid transferase
BCAL3090	trmB	tRNA (guanine-N(7)-)-methyltransferase
BCAL3057		putative lipoprotein
BCAL3054	ribH	6,7-dimethyl-8-ribityllumazine synthase
BCAL3053	ribB	bif3,4-dihydr-2-but4-pho synt/GTP cyclohydr II- prot
BCAL3050	ribD	multifunctional riboflavin biosynthetic protein
BCAL3049	hemL	glutamate-1-semialdehyde 2,1-aminomutase
BCAL3035	trxB	thioredoxin reductase
BCAL3034	ftsK	DNA translocase FtsK
BCAL3033	lolA	outer-membrane lipoprotein carrier protein
BCAL3032	rarA	recombination factor protein RarA
BCAL3030	serS	seryl-tRNA synthetase
BCAL3016		coproporphyrinogen III oxidase
BCAL3012	gmk	guanylate kinase
BCAL3010	spoT	guanosine-3',5'-bis(diphosp) 3'-pyrophosphohydr
BCAL2994	fbp	fructose-1,6-bisphosphatase
BCAL2993	pepN	aminopeptidase N
BCAL2960		putative phosphatase
BCAL2959	ubiG	3-demethylubiquinone-9 3-methyltransferase
BCAL2958	ompA	putative OmpA family protein
BCAL2957	gyrA	DNA gyrase subunit A
BCAL2955	serC	phosphoserine aminotransferase
BCAL2954	pheA	P-protein
BCAL2952	aroA	3-phosphoshikimate 1-carboxyvinyltransferase
BCAL2950	rpsA	30S ribosomal protein S1
BCAL2949	ihfB	integration host factor subunit beta
BCAL2947		tetratricopeptide repeat protein
BCAL2941		putative exported transglycosylase
BCAL2927	rimM	16S rRNA-processing protein RimM
BCAL2926	trmD	tRNA (guanine-N(1)-)-methyltransferase
BCAL2925	rplS	50S ribosomal protein L19
BCAL2921		ribosome-associated GTPase
BCAL2920		metallo peptidase, subfamily M48A
BCAL2916		microcin-processing peptidase
BCAL2915	dfrA	dihydrofolate reductase
BCAL0971		4Fe-4S ferredoxin
BCAL0980	mobA	molybdopterin-guanine dinucle biosynthesis prot A
BCAL0982	rne2	putative ribonuclease E
BCAL0987		putative tetrapyrrole methylase
BCAL0988		Maf-like protein
BCAL0991	plsX2	put glycerol-3-phosphate acyltransferase PlsX
BCAL0992	fabH2	3-oxoacyl-(acyl carrier protein) synthase III
BCAL0993	fabD2	malonyl CoA-acyl carrier protein transacylase 2
BCAL0995	acpP	acyl carrier protein
BCAL0996	fabF2	3-oxoacyl-(acyl carrier protein) synthase II
BCAL1001	mucD2	serine protease MucD 2
BCAL1003	lepA2	GTP-binding protein LepA
BCAL1005	rnc2	ribonuclease III
BCAL1006	era	GTP-binding protein Era
BCAL1010	nagZ2	beta-hexosaminidase
BCAL1012	efp2	elongation factor P
BCAL1013		hypothetical protein
BCAL1019	pgsA2	put CDP-diacylglyc--glyc-3-phosph 3-phosphatidyltr 2
BCAL1254	dnaQ	DNA polymerase III subunit epsilon
BCAL1255	rnhA	ribonuclease HI
BCAL1263	greA	transcription elongation factor GreA
BCAL1265		hypothetical protein
BCAL1266		put rib RNA large sub methyltransf
BCAL1269		putative phosphoglucomutase
BCAL1270	pstS	phosphate transport system
BCAL1275	phoB	phosphate regulon two-component regulatory syst
BCAL1276		two-component reg syst, sensor kinase protein
BCAL1413	glnS	glutaminyl-tRNA synthetase
BCAL1416	alaS	alanyl-tRNA synthetase
BCAL1441		SirA-like protein
BCAL1448	valS	valyl-tRNA synthetase
BCAL1449		putative helicase
BCAL1460		putative FAD-binding reductase
BCAL1463		putative tRNA processing exoribonuclease
BCAL1467	aroC	chorismate synthase
BCAL1473	scoB	succinyl-CoA:3-ketoacid-coenzyme A transf sub B
BCAL1478		putative hydrolase
BCAL1484	rplT	50S ribosomal protein L20
BCAL1486	pheT	phenylalanyl-tRNA synthetase subunit beta
BCAL1487	ihfA	integration host factor subunit alpha
BCAL1488		MerR family regulatory protein
BCAL1503		putative transcriptional regulator protein
BCAL1504		RNA pseudouridylate synthase family protein
BCAL1505		hypothetical protein
BCAL1506	nusA	transcription elongation factor NusA
BCAL1507	infB	translation initiation factor IF-2
BCAL1508	rbfA	ribosome-binding factor A
BCAL1509	truB	tRNA pseudouridine synthase B
BCAL1515	sucA	2-oxoglutarate dehydrogenase E1 component
BCAL1516	sucB	dihydrolipoamide succinyltransferase
BCAL1517	odhL	dihydrolipoamide dehydrogenase
BCAL1518		AFG1-like ATPase
BCAL1554		putative tRNA/rRNA methyltransferase
BCAL1556	rpiA	ribose-5-phosphate isomerase A
BCAL1611	pyrD	dihydroorotate dehydrogenase 2
BCAL1612		arginyl-tRNA-protein transferase
BCAL1614		NUDIX hydrolase
BCAL1625		tRNA-dihydrouridine synthase A
BCAL1651	lexA	LexA repressor
BCAL1825		hypothetical protein
BCAL1852		putative phosphoserine phosphatase
BCAL1860	pbhF	put polyhydroxyalkan (PHA) synt reg prot
BCAL1864		hypothetical protein
BCAL1865		ribosomal large subunit pseudouridine synthase D
BCAL1873	purA	adenylosuccinate synthetase
BCAL1874	hisZ	ATP phosphoribosyltransferase regulatory subunit
BCAL1877	hflK	protein HflK
BCAL1881		putative lipoprotein
BCAL1882		hypothetical protein
BCAL1883	hisS	histidyl-tRNA synthetase
BCAL1884	ispG	4-hydroxy-3-methylbut-2-en-1-yl diphosph synth
BCAL1886		radical SAM superfamily protein
BCAL1887	ndk	nucleoside diphosphate kinase
BCAL1888		hypothetical protein
BCAL1893		family M23 peptidase
BCAL1894		putative L-isoaspartate O-methyltransferase
BCAL1897	recR	recombination protein RecR
BCAL1899	dnaX	DNA polymerase III subunits gamma and tau
BCAL1900	trxA	thioredoxin
BCAL1901	rho	transcription termination factor Rho
BCAL1905	rpmE2	50S ribosomal protein L31 type B
BCAL1906		hypothetical protein
BCAL1919	clpB	ClpB heat-shock protein
BCAL1922	moaE	molybdopterin converting factor subunit 2
BCAL1924	moeA3	molybdopterin biosynthesis protein MoeA 3
BCAL1925	thrC	threonine synthase
BCAL1926	hom	homoserine dehydrogenase
BCAL1936		AhpC/TSA family protein
BCAL1942	rplI	50S ribosomal protein L9
BCAL1943	rpsR	30S ribosomal protein S18
BCAL1944		putative primosomal replication protein
BCAL1945	rpsF	30S ribosomal protein S6
BCAL1962		putative deoxyribonuclease
BCAL1963		DNA polymerase III subunit delta'
BCAL1964	tmk	thymidylate kinase
BCAL1965		putative lipoprotein
BCAL1966	ygfZ	tRNA-modifying protein YgfZ
BCAL1970		thioesterase superfamily protein
BCAL1981		hypothetical protein
BCAL1983		intracellular septation protein A
BCAL1985		putative exported isomerase
BCAL1989		putative carbohydrate kinase
BCAL1992		putative acyl-CoA thioesterase precursor
BCAL1993		putative peptidyl-prolyl cis-trans isomerase
BCAL1994	Ion	ATP-dependent protease La
BCAL1995	clpX	ATP-dependent protease ATP-binding subunit ClpX
BCAL1996	clpP	ATP-dependent Clp protease proteolytic subunit
BCAL1997	tig	trigger factor; Involved in protein export
BCAL2016	ispD	2-C-met-D-erythritol 4-phosphate cytidylyltr
BCAL2017	mfd	transcription-repair coupling factor
BCAL2044	lcdA	L,D-carboxypeptidase A
BCAL2061	guaA	GMP synthase
BCAL2063	guaB	inosine 5'-monophosphate dehydrogenase
BCAL2071	smpB	SsrA-binding protein
BCAL2075		hypothetical protein
BCAL2076		putative RNA methylase protein
BCAL2077	rnhB	ribonuclease HII
BCAL2078	lpxB	lipid-A-disaccharide synthase
BCAL2079	lpxA	UDP-N-acetylglucosamine acyltransferase
BCAL2081	lpxD	UDP-3-O-[3-hydroxymyristoyl] glucosam N-acyltr
BCAL2082		chaperone protein Skp precursor
BCAL2083		Outer membrane protein assembly factor YaeT
BCAL2084	ecfE	protease EcfE
BCAL2085	dxr	1-deoxy-D-xylulose 5-phosphate reductoisomerase
BCAL2087	uppS	undecaprenyl pyrophosphate synthetase
BCAL2088	frr	ribosome recycling factor
BCAL2089	pyrH	uridylate kinase
BCAL2090	tsf	elongation factor Ts
BCAL2091	rpsB	30S ribosomal protein S2
BCAL2092	map	methionine aminopeptidase
BCAL2096	ligA	DNA ligase
BCAL2097		hypothetical protein
BCAL2101	dapD	2,3,4,5-tetrahydropyrid-2,6-carbox N-succinyltr
BCAL2103	dapE	succinyl-diaminopimelate desuccinylase
BCAL2104		N5-glutam S-adenosyl-L-methionine-dep methyltr
BCAL2109	radA	DNA repair protein RadA
BCAL2117		putative ATP-dependent RNA helicase
BCAL2126	gltX	glutamyl-tRNA synthetase
BCAL2129		ABC transporter ATP-binding protein
BCAL2146	ask	aspartate kinase
BCAL2148	accA	acetyl-CoA carboxylase carboxyltr subunit alpha
BCAL2149		HhH-GPD superfam base excision DNA repair prot
BCAL2150	cysS	cysteinyl-tRNA synthetase
BCAL2153	ppiB	peptidyl-prolyl cis-trans isomerase B oligopept
BCAL2154		UDP-2,3-diacylglucosamine hydrolase
BCAL2156		putative tRNA/rRNA methyltransferase protein
BCAL2157	suhB	inositol-1-monophosphatase
BCAL2167	dapA	dihydrodipicolinate synthase
BCAL2172		putative phosphoesterase
BCAL2175		hypothetical protein
BCAL2178	ftsB	cell division protein FtsB
BCAL2179	eno	phosphopyruvate hydratase
BCAL2181	pyrG	CTP synthetase
BCAL2184		putative TatD related DNase
BCAL2186		pute lipoprot releasing system transmembr prot
BCAL2190	lysS	lysyl-tRNA synthetase
BCAL2194	hscA	chaperone protein HscA
BCAL2195	hscB	co-chaperone HscB
BCAL2196		HesB family protein
BCAL2197		scaffold protein
BCAL2198	iscS	cysteine desulfurase
BCAL2199		putative transcriptional regulator protein
BCAL2204		IclR family regulatory protein
BCAL2208	pdhB	dihydrolipoamide acetyltransferase
BCAL2213		oligopeptidase A
BCAL2220		endonuclease/exonuclease/phosphatase fam prot
BCAL2224	glnA	glutamine synthetase
BCAL2227		hypothetical protein
BCAL2232		hypothetical protein
BCAL2328		hypothetical protein
BCAL2331	nuoN	NADH dehydrogenase subunit N
BCAL2332	nuoM	NADH dehydrogenase subunit M
BCAL2333	nuoL	NADH dehydrogenase subunit L
BCAL2334	nuoK	NADH dehydrogenase subunit K
BCAL2335	nuoJ	NADH dehydrogenase subunit J
BCAL2336	nuoI	NADH dehydrogenase subunit I
BCAL2337	nuoH	NADH dehydrogenase subunit H
BCAL2338	nuoG	NADH dehydrogenase subunit G
BCAL2339	nuoF	NADH dehydrogenase I chain F
BCAL2340	nuoE	NADH dehydrogenase subunit E
BCAL2341	nuoD	NADH dehydrogenase subunit D
BCAL2342	nuoC	NADH dehydrogenase subunit C
BCAL2343	nuoB	NADH dehydrogenase subunit B
BCAL2344	nuoA	NADH dehydrogenase subunit A
BCAL2346	tpiA	triosephosphate isomerase
BCAL2348	pnp	polynucleotide phosphorylase/polyadenylase
BCAL2349	rpsO	30S ribosomal protein S15
BCAL2355		putative phosphatidyltransferase
BCAL2357	ilvC	ketol-acid reductoisomerase
BCAL2358	ilvH	acetolactate synthase 3 regulatory subunit
BCAL2389	purD	phosphoribosylamine--glycine ligase
BCAL2390	hemF	coproporphyrinogen III oxidase
BCAL2392		hypothetical protein
BCAL2393		rRNA large subunit methyltransferase
BCAL2394		Maf-like protein
BCAL2408	msbA	lipid A export ATP-binding/permease protein MsbA
BCAL2412	rhlE2	putative ATP-dependent RNA helicase 2
BCAL2420		putative depolymerase/histone-like protein
BCAL2424		ferredoxin
BCAL2425	nth	endonuclease III
BCAL2430		putative ATPases
BCAL2433	talB	transaldolase B
BCAL2456		ABC transporter ATP-binding protein
BCAL2618		hypothetical protein
BCAL2622	ppa	inorganic pyrophosphatase
BCAL2638	argH	argininosuccinate lyase
BCAL2641		putative ornithine decarboxylase
BCAL2642	dcd	deoxycytidine triphosphate deaminase
BCAL2644		putative ATP-binding protein
BCAL2646	metG	methionyl-tRNA synthetase
BCAL2650		put chromosome condensation and segregation prot
BCAL2651	panC	pantoate--beta-alanine ligase
BCAL2675		DNA polymerase III subunit chi
BCAL2676	pepA	leucyl aminopeptidase
BCAL2677		putative permease protein
BCAL2678		putative permease protein
BCAL2686	cysB	transcriptional regulator CysB-like protein
BCAL2700		CDP-6-deoxy-delta-3,4-glucoseen reductase
BCAL2710	ispH	4-hydroxy-3-methylbut-2-enyl diphosphate reductase
BCAL2714	rpmB	50S ribosomal protein L28
BCAL2719		putative transmembrane fatty acid desaturase
BCAL2721		NOL1/NOP2/Sun family protein
BCAL2724	ileS	isoleucyl-tRNA synthetase
BCAL2725	lspA	lipoprotein signal peptidase
BCAL2726	dfp	bif phosphopantothcyst decarbox/phosphopant synt
BCAL2731	clpS	ATP-dependent Clp protease adaptor protein ClpS
BCAL2739	fusA	elongation factor G
BCAL2758	xseA	exodeoxyribonuclease VII large subunit
BCAL2759		tetraacyldisaccharide 4'-kinase
BCAL2761	kdsB	3-deoxy-manno-octulosonate cytidylyltransferase
BCAL2762	adk	adenylate kinase
BCAL2764		MviN-like protein
BCAL2767	argF	ornithine carbamoyltransferase
BCAL2768	murB	UDP-N-acetylenolpyruvoylglucosamine reduct
BCAL2769		putative nucleotide-binding protein
BCAL2770		putative glycerol-3-phosphate acyltransf PlsY
BCAL2773	xerD	site-specific tyrosine recombinase XerD
BCAL2782	pdxH	pyridoxamine 5'-phosphate oxidase
BCAL2788		flavin reductase family prot
BCAL2836	purK	phosphoribosylaminoimidazole carbox ATPase sub
BCAL2837	purE	phosphoribosylaminoimidazole carbox catalyt sub
BCAL2838	purC	phosphoribosylaminoimidaz-succinocarboxam synt
BCAL2839	cbbA	fructose-1,6-bisphosphate aldolase
BCAL2841	pgk	phosphoglycerate kinase
BCAL0963		metallo peptidase, subfamily M48B
BCAL0958		hypothetical protein
BCAL0953	recA	recombinase A
BCAL0911	miaB	putative tRNA thiotransferase protein MiaB
BCAL0909		unkown domain/put metalloprotease fusion prot
BCAL0907		putative cation transporter efflux protein
BCAL0904	glyQ	glycyl-tRNA synthetase subunit alpha
BCAL0903	glyS	glycyl-tRNA synthetase subunit beta
BCAL0897	ksgA	dimethyladenosine transferase
BCAL0895		putative peptidyl-prolyl cis-trans isomerase
BCAL0894		hypothetical protein
BCAL0893		phosphotransferase enzyme family protein
BCAL0892		putative nucleotidyl transferase
BCAL0880	aspS	aspartyl-tRNA synthetase
BCAL0876	ubiB	putative ubiquinone biosynthesis protein UbiB
BCAL0873	ubiE	ubiquinone/menaquinone biosynth methyltransf
BCAL0870		putative oxidoreductase
BCAL0825	uvrA	excinuclease ABC subunit A
BCAL0816		hypothetical protein
BCAL0814		ABC transporter ATP-binding protein
BCAL0809		HPr kinase/phosphorylase
BCAL0808		hypothetical protein
BCAL0806	mutY	putative A/G-specific adenine glycosylase
BCAL0805	mutM	formamidopyrimidine-DNA glycosylase
BCAL0804		hypothetical protein
BCAL0800	prs	ribose-phosphate pyrophosphokinase
BCAL0799	ctc	50S ribosomal protein L25/general stress prot Ctc
BCAL0798	pth	peptidyl-tRNA hydrolase
BCAL0795	coaD	phosphopantetheine adenylyltransferase
BCAL0794		hypothetical protein
BCAL0793		putative cell division protein
BCAL0787	sigM	RNA polymerase factor sigma-32
BCAL0759		protoheme IX farnesyltransferase
BCAL0758		putative cytochrome oxidase assembly prot
BCAL0745		SpoU rRNA methylase family protein
BCAL0743	gpsA	NAD(P)H-dep glycerol-3-phosphate dehydrog
BCAL0742	secB	preprotein translocase subunit SecB
BCAL0741	grxC	glutaredoxin 3
BCAL0739	gpmA	phosphoglycerate mutase
BCAL0738		C-terminal processing protease-3
BCAL0736		put phosphoenolpyruvate-protein phosphotransf
BCAL0735	ptsH	phosphocarrier protein HPr
BCAL0734		sugar transport PTS system IIa component
BCAL0710	lipA	lipoyl synthase
BCAL0709	lipB	lipoyltransferase
BCAL0679	argS	arginyl-tRNA synthetase
BCAL0677	dsbA	thiol:disulfide interchange protein
BCAL0614		hypothetical protein
BCAL0613		hypothetical protein
BCAL0612	glmU	bifunctional glmU protein
BCAL0611	glmS1	glucosamine--fructose-6-phosphate aminotransferase
BCAL0558	cca	Multif tRNA nucleot tr /2'3'-cyc phosph/2'nucl/phos
BCAL0555		putative transglycosylase
BCAL0554		5-formyltetrahydrofolate cyclo-ligase family protein
BCAL0509	metK	S-adenosylmethionine synthetase)
BCAL0505	xerC	site-specific tyrosine recombinase XerC
BCAL0503		putative cobalamin synthesis protein
BCAL0502		DksA/TraR C4-type zinc finger family protein
BCAL0496	argB	acetylglutamate kinase
BCAL0493	metX	homoserine O-acetyltransferase
BCAL0492	metW	methionine biosynthesis protein MetW
BCAL0487		endonuclease/exonuclease/phosphatase family prot
BCAL0485	gatB	aspartyl/glutamyl-tRNA amidotransferase sub B
BCAL0484	gatA	aspartyl/glutamyl-tRNA amidotransferase sub A
BCAL0483	gatC	aspartyl/glutamyl-tRNA amidotransferase sub C
BCAL0482	mreB	rod shape-determining protein MreB
BCAL0481	mreC	rod shape-determining protein MreC
BCAL0479	mrdA	penicillin-binding protein
BCAL0478	rodA	rod shape-determining protein
BCAL0472		two-component regulatory system
BCAL0471		two-component regulatory system
BCAL0470		hypothetical protein
BCAL0466	fmt	methionyl-tRNA formyltransferase
BCAL0465	def	peptide deformylase
BCAL0464		SMF family protein
BCAL0460		D-isomer specific 2-hydroxyacid dehydrogenase
BCAL0428	trmE	tRNA modification GTPase TrmE
BCAL0426		put inner membr prot translocase component YidC
BCAL0425		hypothetical protein
BCAL1889	rumA	23S rRNA 5-methyluridine methyltransferase
BCAL1481	thrS	threonyl-tRNA synthetase
BCAL1262	carB	carbamoyl phosphate synthase large subunit
BCAL3348	rplM	50S ribosomal protein L13
BCAL1485	pheS	phenylalanyl-tRNA synthetase alpha chain
BCAL3392		16S ribosomal RNA methyltransferase RsmE
BCAL2417		putative DNA translocase
