# Supplementary material for: The complete genome of Burkholderia phenoliruptrix strain BR3459a, a symbiont of Mimosa flocculosa: highlighting the coexistence of symbiotic and pathogenic genes
Source: BMC Genomics. 2014 Jun 28;15(1):535. doi: 10.1186/1471-2164-15-535 (PMC4101177; doi:10.1186/1471-2164-15-535)
Supplement: Supplementary file 3 — Additional file 3: Table S2: Comparison of Burkholderia cepacia GG4 and B. phenoliruptrix BR3459a by BBH. Description of the clusters in common between B. phenoliruptrix BR3459a (BUPH) and B. cepacia GG4 (GEM) identified by Bidirectional Best Hit comparison. (XLS 786 KB) [file 12864_2014_6246_MOESM3_ESM.xls]

## Sheet: Sheet1
3147 common clusters identified by Bidirectional Best Hit between B.phenoliruptrix BR3459a and B. cepacia GG4
Cluster ID	Organism	Gene ID	Product	Length
1	Burkholderia phenoliruptrix BR3459a	BUPH_00194	hypothetical protein	218
1	Burkholderia cepacia GG4	GEM_5655	hypothetical protein	236
2	Burkholderia cepacia GG4	GEM_5356	hypothetical protein	108
2	Burkholderia phenoliruptrix BR3459a	BUPH_00204	thioredoxin 1	87
3	Burkholderia phenoliruptrix BR3459a	BUPH_00205	hypothetical protein	139
3	Burkholderia cepacia GG4	GEM_5355	hypothetical protein	139
4	Burkholderia phenoliruptrix BR3459a	BUPH_00230	porin	361
4	Burkholderia cepacia GG4	GEM_3392	porin	371
5	Burkholderia cepacia GG4	GEM_3932	multiple antibiotic resistance (MarC)-like protein	224
5	Burkholderia phenoliruptrix BR3459a	BUPH_00233	multiple antibiotic resistance protein	226
6	Burkholderia phenoliruptrix BR3459a	BUPH_00234	hypothetical protein	71
6	Burkholderia cepacia GG4	GEM_5126	hypothetical protein	70
7	Burkholderia cepacia GG4	GEM_5125	Na+/solute symporter	492
7	Burkholderia phenoliruptrix BR3459a	BUPH_00235	solute:Na+ symporter, SSS family	490
8	Burkholderia phenoliruptrix BR3459a	BUPH_00239	blue (type 1) copper domain-containing protein	103
8	Burkholderia cepacia GG4	GEM_3713	blue (type1) copper domain-containing protein	113
9	Burkholderia phenoliruptrix BR3459a	BUPH_00240	metallophosphoesterase	313
9	Burkholderia cepacia GG4	GEM_3714	metallophosphoesterase	314
10	Burkholderia phenoliruptrix BR3459a	BUPH_00241	aminopeptidase N	677
10	Burkholderia cepacia GG4	GEM_3030	peptidase M1 membrane alanine aminopeptidase	727
11	Burkholderia phenoliruptrix BR3459a	BUPH_00248	alpha,alpha-trehalase	422
11	Burkholderia cepacia GG4	GEM_3610	Alpha,alpha-trehalase	567
12	Burkholderia phenoliruptrix BR3459a	BUPH_00253	precorrin-4 C(11)-methyltransferase	241
12	Burkholderia cepacia GG4	GEM_1738	precorrin-4 C(11)-methyltransferase	242
13	Burkholderia cepacia GG4	GEM_1739	cobalt-precorrin-6x reductase	243
13	Burkholderia phenoliruptrix BR3459a	BUPH_00254	precorrin-6X reductase	240
14	Burkholderia phenoliruptrix BR3459a	BUPH_00255	cobalt-precorrin-5B (C1)-methyltransferase	362
14	Burkholderia cepacia GG4	GEM_1740	cobalt-precorrin-6A synthase	362
15	Burkholderia phenoliruptrix BR3459a	BUPH_00256	precorrin-6Y C5,15-methyltransferase	419
15	Burkholderia cepacia GG4	GEM_1741	precorrin-6y C5,15-methyltransferase subunit CbiE	411
16	Burkholderia phenoliruptrix BR3459a	BUPH_00258	precorrin-8X methylmutase	208
16	Burkholderia cepacia GG4	GEM_1743	precorrin-8X methylmutase	208
17	Burkholderia cepacia GG4	GEM_1744	precorrin-2 C(20)-methyltransferase	244
17	Burkholderia phenoliruptrix BR3459a	BUPH_00259	precorrin-2/cobalt-factor-2 C20-methyltransferase	247
18	Burkholderia phenoliruptrix BR3459a	BUPH_00260	cobalt-precorrin 5A hydrolase	615
18	Burkholderia cepacia GG4	GEM_1745	precorrin-3B C(17)-methyltransferase	575
19	Burkholderia phenoliruptrix BR3459a	BUPH_00263	hypothetical protein	426
19	Burkholderia cepacia GG4	GEM_4986	hypothetical protein	428
20	Burkholderia phenoliruptrix BR3459a	BUPH_00265	3-(3-hydroxyphenyl)propionate hydroxylase	590
20	Burkholderia cepacia GG4	GEM_2509	FAD-dependent oxidoreductase	581
21	Burkholderia phenoliruptrix BR3459a	BUPH_00266	2-dehydropantoate 2-reductase	324
21	Burkholderia cepacia GG4	GEM_1498	2-dehydropantoate 2-reductase	332
22	Burkholderia cepacia GG4	GEM_0693	aldolase II superfamily protein	257
22	Burkholderia phenoliruptrix BR3459a	BUPH_00267	class II aldolase/adducin family protein	283
23	Burkholderia phenoliruptrix BR3459a	BUPH_00268	aromatic-amino-acid transaminase	399
23	Burkholderia cepacia GG4	GEM_4282	aspartate transaminase	400
24	Burkholderia cepacia GG4	GEM_2508	LuxR family transcriptional regulator	269
24	Burkholderia phenoliruptrix BR3459a	BUPH_00270	regulatory protein LuxR	269
25	Burkholderia phenoliruptrix BR3459a	BUPH_00276	MltA-interacting MipA family protein	298
25	Burkholderia cepacia GG4	GEM_4245	MltA-interacting MipA family protein	292
26	Burkholderia phenoliruptrix BR3459a	BUPH_00278	AsnC family transcriptional regulator	175
26	Burkholderia cepacia GG4	GEM_5345	AsnC family transcriptional regulator	166
27	Burkholderia phenoliruptrix BR3459a	BUPH_00279	1-aminocyclopropane-1-carboxylate deaminase	338
27	Burkholderia cepacia GG4	GEM_5346	1-aminocyclopropane-1-carboxylate deaminase	338
28	Burkholderia phenoliruptrix BR3459a	BUPH_00282	alkyl hydroperoxide reductase subunit F	530
28	Burkholderia cepacia GG4	GEM_4530	FAD-dependent pyridine nucleotide-disulfide oxidoreductase	534
29	Burkholderia cepacia GG4	GEM_4529	Alkyl hydroperoxide reductase/ Thiol specific antioxidant/ Mal allergen	187
29	Burkholderia phenoliruptrix BR3459a	BUPH_00283	peroxiredoxin	187
30	Burkholderia cepacia GG4	GEM_3190	EmrB/QacA family drug resistance transporter	474
30	Burkholderia phenoliruptrix BR3459a	BUPH_00286	major facilitator superfamily protein	479
31	Burkholderia phenoliruptrix BR3459a	BUPH_00287	N-acetyltransferase GCN5	145
31	Burkholderia cepacia GG4	GEM_3603	N-acetyltransferase GCN5	147
32	Burkholderia phenoliruptrix BR3459a	BUPH_00290	nicotinate phosphoribosyltransferase	482
32	Burkholderia cepacia GG4	GEM_3578	nicotinate phosphoribosyltransferase	477
33	Burkholderia phenoliruptrix BR3459a	BUPH_00293	mechanosensitive ion channel protein MscS	911
33	Burkholderia cepacia GG4	GEM_4850	mechanosensitive ion channel protein MscS	810
34	Burkholderia phenoliruptrix BR3459a	BUPH_00294	helicase C2	754
34	Burkholderia cepacia GG4	GEM_4243	helicase c2	766
35	Burkholderia cepacia GG4	GEM_4244	hypothetical protein	564
35	Burkholderia phenoliruptrix BR3459a	BUPH_00295	VRR-NUC domain-containing protein	610
36	Burkholderia phenoliruptrix BR3459a	BUPH_00300	arginine:pyruvate transaminase	392
36	Burkholderia cepacia GG4	GEM_4550	class I and II aminotransferase	397
37	Burkholderia cepacia GG4	GEM_4251	hypothetical protein	157
37	Burkholderia phenoliruptrix BR3459a	BUPH_00312	PRC-barrel domain-containing protein	171
38	Burkholderia phenoliruptrix BR3459a	BUPH_00315	hypothetical protein	190
38	Burkholderia cepacia GG4	GEM_1101	hypothetical protein	188
39	Burkholderia phenoliruptrix BR3459a	BUPH_00316	AraC family transcriptional regulator	325
39	Burkholderia cepacia GG4	GEM_2737	AraC family transcriptional regulator	315
40	Burkholderia phenoliruptrix BR3459a	BUPH_00317	AhpD family alkylhydroperoxidase-like protein	116
40	Burkholderia cepacia GG4	GEM_2738	alkylhydroperoxidase	109
41	Burkholderia phenoliruptrix BR3459a	BUPH_00319	ATP-dependent helicase Lhr and Lhr-like helicase	1525
41	Burkholderia cepacia GG4	GEM_4439	DEAD/DEAH box helicase	1497
42	Burkholderia phenoliruptrix BR3459a	BUPH_00320	cyclic di-GMP phosphodiesterase Gmr	667
42	Burkholderia cepacia GG4	GEM_5182	PAS/PAC sensor-containing diguanylate cyclase/phosphodiesterase	667
43	Burkholderia phenoliruptrix BR3459a	BUPH_00321	DSF synthase	295
43	Burkholderia cepacia GG4	GEM_5181	enoyl-CoA hydratase	287
44	Burkholderia cepacia GG4	GEM_3531	hypothetical protein	369
44	Burkholderia phenoliruptrix BR3459a	BUPH_00322	malate/L-lactate dehydrogenase	367
45	Burkholderia phenoliruptrix BR3459a	BUPH_00323	peptidase M20	487
45	Burkholderia cepacia GG4	GEM_3530	peptidase M20	484
46	Burkholderia phenoliruptrix BR3459a	BUPH_00324	hypothetical protein	103
46	Burkholderia cepacia GG4	GEM_3523	hypothetical protein	108
47	Burkholderia phenoliruptrix BR3459a	BUPH_00325	hypothetical protein	89
47	Burkholderia cepacia GG4	GEM_3521	hypothetical protein	88
48	Burkholderia cepacia GG4	GEM_3670	major facilitator superfamily MFS 1	486
48	Burkholderia phenoliruptrix BR3459a	BUPH_00326	major facilitator superfamily protein	526
49	Burkholderia phenoliruptrix BR3459a	BUPH_06518	hypothetical protein	282
49	Burkholderia cepacia GG4	GEM_3520	PEP phosphonomutase	286
50	Burkholderia phenoliruptrix BR3459a	BUPH_00330	4-carboxymuconolactone decarboxylase	184
50	Burkholderia cepacia GG4	GEM_4533	carboxymuconolactone decarboxylase	184
51	Burkholderia phenoliruptrix BR3459a	BUPH_00331	class III aminotransferase	442
51	Burkholderia cepacia GG4	GEM_4534	hypothetical protein	444
52	Burkholderia phenoliruptrix BR3459a	BUPH_00332	RpiR family transcriptional regulator	284
52	Burkholderia cepacia GG4	GEM_3518	RpiR family transcriptional regulator	286
53	Burkholderia cepacia GG4	GEM_4180	GAF sensor-containing diguanylate cyclase	516
53	Burkholderia phenoliruptrix BR3459a	BUPH_00333	PAS/PAC sensor-containing diguanylate cyclase	522
54	Burkholderia cepacia GG4	GEM_3508	amylo-alpha-1,6-glucosidase	740
54	Burkholderia phenoliruptrix BR3459a	BUPH_00336	amylo-alpha-16-glucosidase	760
55	Burkholderia phenoliruptrix BR3459a	BUPH_00339	rod shape-determining protein MreB	350
55	Burkholderia cepacia GG4	GEM_3505	rod shape-determining protein MreB	344
56	Burkholderia phenoliruptrix BR3459a	BUPH_00348	glutaminase	304
56	Burkholderia cepacia GG4	GEM_3501	glutaminase	304
57	Burkholderia cepacia GG4	GEM_4707	spermidine/putrescine import ATP-binding protein PotA	358
57	Burkholderia phenoliruptrix BR3459a	BUPH_00373	spermidine/putrescine transport system ATP-binding protein	393
58	Burkholderia phenoliruptrix BR3459a	BUPH_00374	spermidine/putrescine transport system substrate-binding protein	348
58	Burkholderia cepacia GG4	GEM_4715	spermidine/putrescine-binding periplasmic protein	353
59	Burkholderia phenoliruptrix BR3459a	BUPH_00377	LysR family transcriptional regulator	298
59	Burkholderia cepacia GG4	GEM_1830	LysR family transcriptional regulator	317
60	Burkholderia phenoliruptrix BR3459a	BUPH_00378	peptidase M20	475
60	Burkholderia cepacia GG4	GEM_1831	peptidase M20	486
61	Burkholderia cepacia GG4	GEM_1832	major facilitator superfamily MFS 1	428
61	Burkholderia phenoliruptrix BR3459a	BUPH_00379	MFS transporter, MHS family, proline/betaine transporter	429
62	Burkholderia phenoliruptrix BR3459a	BUPH_00391	PadR-like family transcriptional regulator	265
62	Burkholderia cepacia GG4	GEM_5544	PadR-like family transcriptional regulator	236
63	Burkholderia cepacia GG4	GEM_5545	FAD-binding 9 siderophore-interacting domain-containing protein	273
63	Burkholderia phenoliruptrix BR3459a	BUPH_00392	FAD-binding protein 9 siderophore-interacting domain-containing protein	274
64	Burkholderia phenoliruptrix BR3459a	BUPH_00394	enoyl-CoA hydratase	386
64	Burkholderia cepacia GG4	GEM_3473	enoyl-CoA hydratase/isomerase	379
65	Burkholderia phenoliruptrix BR3459a	BUPH_00395	enoyl-CoA hydratase	282
65	Burkholderia cepacia GG4	GEM_3472	enoyl-CoA hydratase	263
66	Burkholderia phenoliruptrix BR3459a	BUPH_00396	3-hydroxyisobutyrate dehydrogenase	305
66	Burkholderia cepacia GG4	GEM_3471	3-hydroxyisobutyrate dehydrogenase	300
67	Burkholderia phenoliruptrix BR3459a	BUPH_00397	malonate-semialdehyde dehydrogenase (acetylating) / methylmalonate-semialdehyde dehydrogenase	502
67	Burkholderia cepacia GG4	GEM_3470	methylmalonate-semialdehyde dehydrogenase	509
68	Burkholderia phenoliruptrix BR3459a	BUPH_00398	acetyl-CoA synthetase	567
68	Burkholderia cepacia GG4	GEM_3469	AMP-binding protein	568
69	Burkholderia phenoliruptrix BR3459a	BUPH_00399	acyl-CoA dehydrogenase	377
69	Burkholderia cepacia GG4	GEM_3468	acyl-CoA dehydrogenase domain-containing protein	377
70	Burkholderia phenoliruptrix BR3459a	BUPH_06706	Outer membrane porin protein	359
70	Burkholderia cepacia GG4	GEM_3537	outer membrane protein (porin)	361
71	Burkholderia phenoliruptrix BR3459a	BUPH_00408	aminomuconate-semialdehyde dehydrogenase	496
71	Burkholderia cepacia GG4	GEM_5404	betaine aldehyde dehydrogenase	503
72	Burkholderia phenoliruptrix BR3459a	BUPH_00410	AraC family transcriptional regulator	345
72	Burkholderia cepacia GG4	GEM_3467	AraC family transcriptional regulator	344
73	Burkholderia phenoliruptrix BR3459a	BUPH_06520	membrane-bound serine protease	578
73	Burkholderia cepacia GG4	GEM_3466	membrane-bound serine protease	520
74	Burkholderia phenoliruptrix BR3459a	BUPH_00413	hypothetical protein	257
74	Burkholderia cepacia GG4	GEM_3465	hypothetical protein	257
75	Burkholderia phenoliruptrix BR3459a	BUPH_00414	MFS transporter, AGZA family, xanthine/uracil permease	433
75	Burkholderia cepacia GG4	GEM_3456	xanthine/uracil/vitamin C permease	433
76	Burkholderia phenoliruptrix BR3459a	BUPH_00415	hypothetical protein	96
76	Burkholderia cepacia GG4	GEM_3451	hypothetical protein	95
77	Burkholderia phenoliruptrix BR3459a	BUPH_00416	GAF modulated fis family sigma-54 specific transcriptional regulator	660
77	Burkholderia cepacia GG4	GEM_3449	GAF modulated Fis family sigma-54 specific transcriptional regulator	629
78	Burkholderia phenoliruptrix BR3459a	BUPH_00418	ferredoxin	105
78	Burkholderia cepacia GG4	GEM_3448	ferredoxin	100
79	Burkholderia cepacia GG4	GEM_2684	YheO domain-containing protein	263
79	Burkholderia phenoliruptrix BR3459a	BUPH_00419	YheO-like domain-containing protein	206
80	Burkholderia phenoliruptrix BR3459a	BUPH_00422	response regulator NasT	191
80	Burkholderia cepacia GG4	GEM_3949	Response regulator receiver	197
81	Burkholderia cepacia GG4	GEM_3948	nitrate/sulfonate/bicarbonate ABC transporter periplasmic components-like protein	350
81	Burkholderia phenoliruptrix BR3459a	BUPH_00423	sulfonate/nitrate/taurine transport system substrate-binding protein	386
82	Burkholderia cepacia GG4	GEM_4372	integral membrane sensor signal transduction histidine kinase	465
82	Burkholderia phenoliruptrix BR3459a	BUPH_00424	two-component system, OmpR family, sensor histidine kinase TctE	476
83	Burkholderia cepacia GG4	GEM_4373	two component transcriptional regulator	224
83	Burkholderia phenoliruptrix BR3459a	BUPH_00425	two-component system, OmpR family, response regulator TctD	231
84	Burkholderia cepacia GG4	GEM_4374	extracellular solute-binding protein	366
84	Burkholderia phenoliruptrix BR3459a	BUPH_00426	iron(III) transport system substrate-binding protein	362
85	Burkholderia cepacia GG4	GEM_4375	Fe3+ siderophore ABC transporter inner membrane protein	590
85	Burkholderia phenoliruptrix BR3459a	BUPH_00427	iron(III) transport system permease	589
86	Burkholderia cepacia GG4	GEM_4376	ABC transporter ATPase	355
86	Burkholderia phenoliruptrix BR3459a	BUPH_00428	iron(III) transport system ATP-binding protein	355
87	Burkholderia phenoliruptrix BR3459a	BUPH_00429	porin	361
87	Burkholderia cepacia GG4	GEM_4377	porin	363
88	Burkholderia phenoliruptrix BR3459a	BUPH_00442	LysR family transcriptional regulator	301
88	Burkholderia cepacia GG4	GEM_4641	LysR family transcriptional regulator	310
89	Burkholderia phenoliruptrix BR3459a	BUPH_00443	2-dehydropantoate 2-reductase	328
89	Burkholderia cepacia GG4	GEM_4642	2-dehydropantoate 2-reductase	316
90	Burkholderia phenoliruptrix BR3459a	BUPH_00444	glyoxalase/bleomycin resistance protein/dioxygenase	130
90	Burkholderia cepacia GG4	GEM_4643	glyoxalase/bleomycin resistance protein/dioxygenase	130
91	Burkholderia phenoliruptrix BR3459a	BUPH_00445	MaoC domain-containing protein dehydratase	152
91	Burkholderia cepacia GG4	GEM_4644	MaoC-like dehydratase	152
92	Burkholderia phenoliruptrix BR3459a	BUPH_00446	formyl-CoA transferase	403
92	Burkholderia cepacia GG4	GEM_4645	formyl-CoA transferase	406
93	Burkholderia cepacia GG4	GEM_4646	shikimate 5-dehydrogenase	278
93	Burkholderia phenoliruptrix BR3459a	BUPH_00447	shikimate dehydrogenase	272
94	Burkholderia phenoliruptrix BR3459a	BUPH_00453	FMN reductase	248
94	Burkholderia cepacia GG4	GEM_3274	NADPH-dependent FMN reductase	217
95	Burkholderia phenoliruptrix BR3459a	BUPH_00454	hypothetical protein	71
95	Burkholderia cepacia GG4	GEM_3273	hypothetical protein	72
96	Burkholderia phenoliruptrix BR3459a	BUPH_00459	type I phosphodiesterase/nucleotide pyrophosphatase	538
96	Burkholderia cepacia GG4	GEM_5723	type I phosphodiesterase/nucleotide pyrophosphatase	558
97	Burkholderia phenoliruptrix BR3459a	BUPH_00460	outer membrane porin lipoprotein	375
97	Burkholderia cepacia GG4	GEM_0016	porin	376
98	Burkholderia cepacia GG4	GEM_0017	two-component regulatory system, response regulator protein	225
98	Burkholderia phenoliruptrix BR3459a	BUPH_00461	winged helix family two component transcriptional regulator	224
99	Burkholderia cepacia GG4	GEM_0018	integral membrane sensor signal transduction histidine kinase	455
99	Burkholderia phenoliruptrix BR3459a	BUPH_00462	two-component system, OmpR family, sensor histidine kinase TctE	471
100	Burkholderia phenoliruptrix BR3459a	BUPH_00465	PA-phosphatase-like phosphoesterase	230
100	Burkholderia cepacia GG4	GEM_5733	phosphoesterase PA-phosphatase-like protein	231
101	Burkholderia phenoliruptrix BR3459a	BUPH_00491	endoribonuclease L-PSP	117
101	Burkholderia cepacia GG4	GEM_5640	endoribonuclease L-PSP	117
102	Burkholderia phenoliruptrix BR3459a	BUPH_00492	Mg2+ transporter-C (MgtC) family protein	241
102	Burkholderia cepacia GG4	GEM_3752	MgtC/SapB transporter	235
103	Burkholderia phenoliruptrix BR3459a	BUPH_00498	feruloyl esterase	569
103	Burkholderia cepacia GG4	GEM_5619	feruloyl esterase	574
104	Burkholderia phenoliruptrix BR3459a	BUPH_00499	porin	380
104	Burkholderia cepacia GG4	GEM_5618	porin	382
105	Burkholderia cepacia GG4	GEM_5617	3-hydroxyphenylpropionic transporter MhpT	401
105	Burkholderia phenoliruptrix BR3459a	BUPH_00500	MFS transporter, AAHS family, 3-hydroxyphenylpropionic acid transporter	413
106	Burkholderia phenoliruptrix BR3459a	BUPH_00501	enoyl-CoA hydratase	278
106	Burkholderia cepacia GG4	GEM_5614	Enoyl-CoA hydratase/isomerase	276
107	Burkholderia phenoliruptrix BR3459a	BUPH_00502	aldehyde dehydrogenase	491
107	Burkholderia cepacia GG4	GEM_5615	aldehyde dehydrogenase	482
108	Burkholderia cepacia GG4	GEM_5616	AMP-dependent synthetase and ligase	634
108	Burkholderia phenoliruptrix BR3459a	BUPH_00503	feruloyl-CoA synthase	629
109	Burkholderia cepacia GG4	GEM_2037	isochorismatase family protein	228
109	Burkholderia phenoliruptrix BR3459a	BUPH_00504	isochorismatase hydrolase	233
110	Burkholderia phenoliruptrix BR3459a	BUPH_00508	family 2 glucosyll transferase	333
110	Burkholderia cepacia GG4	GEM_4415	family 2 glycosyl transferase	353
111	Burkholderia phenoliruptrix BR3459a	BUPH_00510	alpha/beta fold family hydrolase	283
111	Burkholderia cepacia GG4	GEM_5861	Alpha/beta hydrolase	283
112	Burkholderia phenoliruptrix BR3459a	BUPH_00511	LysR family transcriptional regulator	283
112	Burkholderia cepacia GG4	GEM_5324	LysR family transcriptional regulator	291
113	Burkholderia phenoliruptrix BR3459a	BUPH_00513	D-amino-acid dehydrogenase	413
113	Burkholderia cepacia GG4	GEM_2681	FAD dependent oxidoreductase	414
114	Burkholderia cepacia GG4	GEM_2682	extracellular solute-binding protein	259
114	Burkholderia phenoliruptrix BR3459a	BUPH_00514	family 3 extracellular solute-binding protein	251
115	Burkholderia phenoliruptrix BR3459a	BUPH_00515	ornithine cyclodeaminase	335
115	Burkholderia cepacia GG4	GEM_2683	ornithine cyclodeaminase/mu-crystallin	320
116	Burkholderia cepacia GG4	GEM_4427	coenzyme PQQ synthesis protein B	303
116	Burkholderia phenoliruptrix BR3459a	BUPH_00561	pyrroloquinoline quinone biosynthesis protein B	306
117	Burkholderia cepacia GG4	GEM_4428	Coenzyme PQQ biosynthesis protein C	250
117	Burkholderia phenoliruptrix BR3459a	BUPH_00562	pyrroloquinoline-quinone synthase	250
118	Burkholderia phenoliruptrix BR3459a	BUPH_00563	pyrroloquinoline quinone biosynthesis protein D	89
118	Burkholderia cepacia GG4	GEM_4429	pyrroloquinoline quinone biosynthesis protein PqqD	91
119	Burkholderia phenoliruptrix BR3459a	BUPH_00564	pyrroloquinoline quinone biosynthesis protein E	413
119	Burkholderia cepacia GG4	GEM_4430	pyrroloquinoline quinone biosynthesis protein PqqE	390
120	Burkholderia phenoliruptrix BR3459a	BUPH_00573	ABC phosphate/phosphonate transporter periplasmic ligand-binding protein	263
120	Burkholderia cepacia GG4	GEM_5416	phosphate/phosphonate ABC transporter substrate-binding protein	265
121	Burkholderia phenoliruptrix BR3459a	BUPH_00574	3-methylcrotonoyl-CoA carboxylase subunit alpha	675
121	Burkholderia cepacia GG4	GEM_3259	acetyl/propionyl-CoA carboxylase subunit alpha	666
122	Burkholderia cepacia GG4	GEM_3258	enoyl-CoA hydratase	261
122	Burkholderia phenoliruptrix BR3459a	BUPH_00575	methylglutaconyl-CoA hydratase	261
123	Burkholderia phenoliruptrix BR3459a	BUPH_00576	3-methylcrotonoyl-CoA carboxylase subunit beta	535
123	Burkholderia cepacia GG4	GEM_3257	Methylcrotonyl-CoA carboxylase carboxyl transferase subunit	535
124	Burkholderia cepacia GG4	GEM_3256	acyl-CoA dehydrogenase	393
124	Burkholderia phenoliruptrix BR3459a	BUPH_00577	isovaleryl-CoA dehydrogenase	393
125	Burkholderia phenoliruptrix BR3459a	BUPH_00578	regulatory protein TetR	251
125	Burkholderia cepacia GG4	GEM_3255	TetR family transcriptional regulator	248
126	Burkholderia cepacia GG4	GEM_3285	glycosyl hydrolase	382
126	Burkholderia phenoliruptrix BR3459a	BUPH_00604	Putative glucosyll hydrolase	382
127	Burkholderia cepacia GG4	GEM_3286	sulfur carrier protein ThiS	89
127	Burkholderia phenoliruptrix BR3459a	BUPH_00605	thiamine protein	89
128	Burkholderia phenoliruptrix BR3459a	BUPH_00630	3-deoxy-7-phosphoheptulonate synthase	372
128	Burkholderia cepacia GG4	GEM_5656	phospho-2-dehydro-3-deoxyheptonate aldolase	376
129	Burkholderia cepacia GG4	GEM_1245	major facilitator superfamily MFS 1	410
129	Burkholderia phenoliruptrix BR3459a	BUPH_00636	major facilitator superfamily protein	416
130	Burkholderia cepacia GG4	GEM_5784	hypothetical protein	192
130	Burkholderia phenoliruptrix BR3459a	BUPH_00637	peroxidase-like protein	201
131	Burkholderia phenoliruptrix BR3459a	BUPH_00647	hypothetical protein	348
131	Burkholderia cepacia GG4	GEM_4577	hypothetical protein	340
132	Burkholderia phenoliruptrix BR3459a	BUPH_00648	PRC-barrel domain-containing protein	134
132	Burkholderia cepacia GG4	GEM_5657	PRC-barrel domain-containing protein	142
133	Burkholderia cepacia GG4	GEM_5430	DNA polymerase B region	790
133	Burkholderia phenoliruptrix BR3459a	BUPH_00649	DNA polymerase II	794
134	Burkholderia phenoliruptrix BR3459a	BUPH_06532	hypothetical protein	138
134	Burkholderia cepacia GG4	GEM_4827	hypothetical protein	146
135	Burkholderia phenoliruptrix BR3459a	BUPH_00657	iron complex outermembrane recepter protein	782
135	Burkholderia cepacia GG4	GEM_2514	TonB-dependent receptor	784
136	Burkholderia phenoliruptrix BR3459a	BUPH_00659	hypothetical protein	110
136	Burkholderia cepacia GG4	GEM_5358	hypothetical protein	110
137	Burkholderia cepacia GG4	GEM_3233	hypothetical protein	640
137	Burkholderia phenoliruptrix BR3459a	BUPH_00660	SMP-30/gluconolaconase/LRE-like region-containing protein	638
138	Burkholderia phenoliruptrix BR3459a	BUPH_00671	chemotaxis protein MotB	233
138	Burkholderia cepacia GG4	GEM_5022	OmpA/MotB domain-containing protein	226
139	Burkholderia phenoliruptrix BR3459a	BUPH_00672	chemotaxis protein MotA	254
139	Burkholderia cepacia GG4	GEM_5023	MotA/TolQ/ExbB proton channel	254
140	Burkholderia phenoliruptrix BR3459a	BUPH_00673	CarD family transcriptional regulator	411
140	Burkholderia cepacia GG4	GEM_5024	cyclic nucleotide-binding protein	436
141	Burkholderia phenoliruptrix BR3459a	BUPH_00685	glucosyll transferase family 51	1028
141	Burkholderia cepacia GG4	GEM_0775	glycosyl transferase family protein	1028
142	Burkholderia cepacia GG4	GEM_3979	dihydrodipicolinate synthase	310
142	Burkholderia phenoliruptrix BR3459a	BUPH_00687	hypothetical protein	301
143	Burkholderia cepacia GG4	GEM_3208	FAD dependent oxidoreductase	422
143	Burkholderia phenoliruptrix BR3459a	BUPH_00688	gamma-glutamylputrescine oxidase	429
144	Burkholderia phenoliruptrix BR3459a	BUPH_00689	TetR family transcriptional regulator	241
144	Burkholderia cepacia GG4	GEM_3207	TetR family transcriptional regulator	240
145	Burkholderia cepacia GG4	GEM_5895	major facilitator superfamily MFS 1	452
145	Burkholderia phenoliruptrix BR3459a	BUPH_00690	MFS transporter, ACS family, D-galactonate transporter	457
146	Burkholderia cepacia GG4	GEM_5894	shikimate 5-dehydrogenase	284
146	Burkholderia phenoliruptrix BR3459a	BUPH_00691	shikimate dehydrogenase	296
147	Burkholderia phenoliruptrix BR3459a	BUPH_00692	3-dehydroquinate dehydratase	151
147	Burkholderia cepacia GG4	GEM_5893	3-dehydroquinate dehydratase	151
148	Burkholderia phenoliruptrix BR3459a	BUPH_00693	4-hydroxyphenylpyruvate dioxygenase	627
148	Burkholderia cepacia GG4	GEM_5892	4-hydroxyphenylpyruvate dioxygenase	630
149	Burkholderia phenoliruptrix BR3459a	BUPH_00695	hypothetical protein	89
149	Burkholderia cepacia GG4	GEM_5891	hypothetical protein	87
150	Burkholderia phenoliruptrix BR3459a	BUPH_00697	AraC family transcriptional regulator	255
150	Burkholderia cepacia GG4	GEM_5890	AraC family transcriptional regulator	255
151	Burkholderia phenoliruptrix BR3459a	BUPH_00698	FAD-dependent pyridine nucleotide-disulfide oxidoreductase	437
151	Burkholderia cepacia GG4	GEM_4474	FAD-dependent pyridine nucleotide-disulfide oxidoreductase	426
152	Burkholderia phenoliruptrix BR3459a	BUPH_00699	ferredoxin	91
152	Burkholderia cepacia GG4	GEM_4475	ferredoxin	77
153	Burkholderia phenoliruptrix BR3459a	BUPH_00700	FAD dependent oxidoreductase	381
153	Burkholderia cepacia GG4	GEM_4476	FAD dependent oxidoreductase	375
154	Burkholderia phenoliruptrix BR3459a	BUPH_00701	4-hydroxyproline epimerase	326
154	Burkholderia cepacia GG4	GEM_4477	hydroxyproline-2-epimerase	311
155	Burkholderia phenoliruptrix BR3459a	BUPH_00704	major facilitator superfamily protein	433
155	Burkholderia cepacia GG4	GEM_5887	major facilitator superfamily transporter	436
156	Burkholderia cepacia GG4	GEM_4917	major facilitator superfamily transporter	484
156	Burkholderia phenoliruptrix BR3459a	BUPH_00705	MFS transporter, DHA2 family, methylenomycin A resistance protein	488
157	Burkholderia phenoliruptrix BR3459a	BUPH_00706	hypothetical protein	90
157	Burkholderia cepacia GG4	GEM_4502	hypothetical protein	90
158	Burkholderia phenoliruptrix BR3459a	BUPH_00707	DoxX family protein	143
158	Burkholderia cepacia GG4	GEM_5886	DoxX family protein	145
159	Burkholderia phenoliruptrix BR3459a	BUPH_00708	L-fucose mutarotase	154
159	Burkholderia cepacia GG4	GEM_5885	transport protein RbsD/FucU	151
160	Burkholderia phenoliruptrix BR3459a	BUPH_00710	hypothetical protein	122
160	Burkholderia cepacia GG4	GEM_5884	hypothetical protein	130
161	Burkholderia phenoliruptrix BR3459a	BUPH_00711	helix-turn-helix domain-containing protein	321
161	Burkholderia cepacia GG4	GEM_5875	XRE family transcriptional regulator	275
162	Burkholderia phenoliruptrix BR3459a	BUPH_00715	manganese transport protein	425
162	Burkholderia cepacia GG4	GEM_4947	manganese transport protein MntH	438
163	Burkholderia cepacia GG4	GEM_5871	acyl-CoA dehydrogenase type 2	403
163	Burkholderia phenoliruptrix BR3459a	BUPH_00716	acyl-CoA dehydrogenase type 2 domain-containing protein	400
164	Burkholderia cepacia GG4	GEM_5869	binding-protein-dependent transport system inner membrane protein	218
164	Burkholderia phenoliruptrix BR3459a	BUPH_00717	D-methionine transport system permease	218
165	Burkholderia cepacia GG4	GEM_5868	ABC transporter	389
165	Burkholderia phenoliruptrix BR3459a	BUPH_00718	D-methionine transport system ATP-binding protein	386
166	Burkholderia cepacia GG4	GEM_5867	flavin-dependent oxidoreductase	472
166	Burkholderia phenoliruptrix BR3459a	BUPH_00719	nitrilotriacetate monooxygenase component A/pristinamycin IIA synthase subunit A	468
167	Burkholderia phenoliruptrix BR3459a	BUPH_00720	D-methionine transport system substrate-binding protein	279
167	Burkholderia cepacia GG4	GEM_5866	NLPA lipoprotein	276
168	Burkholderia phenoliruptrix BR3459a	BUPH_00721	NodT family RND efflux system, outer membrane lipoprotein	534
168	Burkholderia cepacia GG4	GEM_5858	RND efflux system outer membrane lipoprotein	513
169	Burkholderia phenoliruptrix BR3459a	BUPH_00722	hydrophobe/amphiphile efflux-1 (HAE1) family transporter	1061
169	Burkholderia cepacia GG4	GEM_5857	multidrug efflux system transporter protein CeoB	1066
170	Burkholderia phenoliruptrix BR3459a	BUPH_00723	RND family efflux transporter MFP subunit	392
170	Burkholderia cepacia GG4	GEM_5856	RND family efflux transporter MFP subunit	405
171	Burkholderia phenoliruptrix BR3459a	BUPH_00724	alpha/beta hydrolase domain-containing protein	291
171	Burkholderia cepacia GG4	GEM_5855	Alpha/beta hydrolase fold-3 domain-containing protein	286
172	Burkholderia phenoliruptrix BR3459a	BUPH_00725	LysR family transcriptional regulator	334
172	Burkholderia cepacia GG4	GEM_5854	LysR family transcriptional regulator	334
173	Burkholderia phenoliruptrix BR3459a	BUPH_00727	purine nucleoside permease	365
173	Burkholderia cepacia GG4	GEM_5852	purine nucleoside permease	359
174	Burkholderia phenoliruptrix BR3459a	BUPH_00729	glutamate dehydrogenase	1644
174	Burkholderia cepacia GG4	GEM_3792	NAD-glutamate dehydrogenase	1613
175	Burkholderia phenoliruptrix BR3459a	BUPH_00732	hypothetical protein	278
175	Burkholderia cepacia GG4	GEM_5849	hypothetical protein	278
176	Burkholderia phenoliruptrix BR3459a	BUPH_00733	4-aminobutyrate aminotransferase	429
176	Burkholderia cepacia GG4	GEM_5847	4-aminobutyrate aminotransferase	427
177	Burkholderia phenoliruptrix BR3459a	BUPH_00734	succinate-semialdehyde dehydrogenase	486
177	Burkholderia cepacia GG4	GEM_5846	Succinate-semialdehyde dehydrogenase	489
178	Burkholderia phenoliruptrix BR3459a	BUPH_00736	AraC family transcriptional regulator	339
178	Burkholderia cepacia GG4	GEM_3378	AraC family transcriptional regulator	314
179	Burkholderia cepacia GG4	GEM_3395	choline ABC transporter periplasmic binding protein	317
179	Burkholderia phenoliruptrix BR3459a	BUPH_00737	glycine betaine/proline transport system substrate-binding protein	324
180	Burkholderia phenoliruptrix BR3459a	BUPH_00738	hypothetical protein	309
180	Burkholderia cepacia GG4	GEM_3396	hypothetical protein	309
181	Burkholderia cepacia GG4	GEM_3397	3-hydroxyacyl-CoA dehydrogenase NAD-binding protein	321
181	Burkholderia phenoliruptrix BR3459a	BUPH_00739	3-hydroxybutyryl-CoA dehydrogenase	321
182	Burkholderia phenoliruptrix BR3459a	BUPH_00740	acyl-CoA thioester hydrolase	169
182	Burkholderia cepacia GG4	GEM_3398	thioesterase-like protein	162
183	Burkholderia phenoliruptrix BR3459a	BUPH_00741	Alpha/beta hydrolase fold-3 domain-containing protein	319
183	Burkholderia cepacia GG4	GEM_3399	Alpha/beta hydrolase fold-3 domain-containing protein	317
184	Burkholderia phenoliruptrix BR3459a	BUPH_00746	hypothetical protein	230
184	Burkholderia cepacia GG4	GEM_5103	hypothetical protein	211
185	Burkholderia phenoliruptrix BR3459a	BUPH_00747	OmpA/MotB domain-containing protein	214
185	Burkholderia cepacia GG4	GEM_5104	OmpA/MotB domain-containing protein	214
186	Burkholderia phenoliruptrix BR3459a	BUPH_00748	hypothetical protein	747
186	Burkholderia cepacia GG4	GEM_5105	hypothetical protein	935
187	Burkholderia phenoliruptrix BR3459a	BUPH_00749	hypothetical protein	249
187	Burkholderia cepacia GG4	GEM_5106	hypothetical protein	247
188	Burkholderia phenoliruptrix BR3459a	BUPH_00750	cupin 2 barrel domain-containing protein	215
188	Burkholderia cepacia GG4	GEM_5639	transcriptional regulator	212
189	Burkholderia phenoliruptrix BR3459a	BUPH_00753	D-amino-acid dehydrogenase	413
189	Burkholderia cepacia GG4	GEM_5641	FAD dependent oxidoreductase	416
190	Burkholderia cepacia GG4	GEM_5588	integral membrane sensor signal transduction histidine kinase	460
190	Burkholderia phenoliruptrix BR3459a	BUPH_00758	two-component system NarL family sensor kinase	473
191	Burkholderia phenoliruptrix BR3459a	BUPH_00759	LuxR family two component transcriptional regulator	205
191	Burkholderia cepacia GG4	GEM_5587	two-component regulatory system response regulator protein	214
192	Burkholderia phenoliruptrix BR3459a	BUPH_00772	hypothetical protein	443
192	Burkholderia cepacia GG4	GEM_4780	ribonuclease BN	310
193	Burkholderia cepacia GG4	GEM_4781	outer membrane protein (porin)	386
193	Burkholderia phenoliruptrix BR3459a	BUPH_00773	porin	393
194	Burkholderia phenoliruptrix BR3459a	BUPH_00777	hypothetical protein	463
194	Burkholderia cepacia GG4	GEM_4508	hypothetical protein	471
195	Burkholderia cepacia GG4	GEM_4784	DNA-binding protein BpH2	149
195	Burkholderia phenoliruptrix BR3459a	BUPH_00778	histone family protein DNA-binding protein	150
196	Burkholderia phenoliruptrix BR3459a	BUPH_00779	GntR family transcriptional regulator	491
196	Burkholderia cepacia GG4	GEM_4348	GntR family transcriptional regulator	494
197	Burkholderia phenoliruptrix BR3459a	BUPH_00780	cupin 2 barrel domain-containing protein	190
197	Burkholderia cepacia GG4	GEM_5677	XRE family transcriptional regulator	193
198	Burkholderia phenoliruptrix BR3459a	BUPH_00781	peptide/nickel transport system substrate-binding protein	542
198	Burkholderia cepacia GG4	GEM_5678	periplasmic oligopeptide-binding protein precursor	537
199	Burkholderia cepacia GG4	GEM_5679	oligopeptide transporter permease	312
199	Burkholderia phenoliruptrix BR3459a	BUPH_00782	peptide/nickel transport system permease protein	312
200	Burkholderia cepacia GG4	GEM_5680	binding-protein-dependent transport system inner membrane protein	300
200	Burkholderia phenoliruptrix BR3459a	BUPH_00784	peptide/nickel transport system permease protein	304
201	Burkholderia phenoliruptrix BR3459a	BUPH_00785	oligopeptide transport ATP-binding protein oppD	333
201	Burkholderia cepacia GG4	GEM_5681	oligopeptide/dipeptide ABC transporter ATPase	330
202	Burkholderia phenoliruptrix BR3459a	BUPH_00786	oligopeptide transport ATP-binding protein oppF	339
202	Burkholderia cepacia GG4	GEM_5682	oligopeptide/dipeptide ABC transporter ATPase	340
203	Burkholderia phenoliruptrix BR3459a	BUPH_00787	outer membrane porin	520
203	Burkholderia cepacia GG4	GEM_5683	outer membrane porin	490
204	Burkholderia phenoliruptrix BR3459a	BUPH_00788	IclR family transcriptional regulator	296
204	Burkholderia cepacia GG4	GEM_5128	IclR family transcriptional regulator	299
205	Burkholderia cepacia GG4	GEM_5129	ABC transporter	360
205	Burkholderia phenoliruptrix BR3459a	BUPH_00789	spermidine/putrescine transport system ATP-binding protein	363
206	Burkholderia cepacia GG4	GEM_5130	binding-protein-dependent transport system inner membrane protein	327
206	Burkholderia phenoliruptrix BR3459a	BUPH_00790	spermidine/putrescine transport system permease	304
207	Burkholderia cepacia GG4	GEM_5131	binding-protein-dependent transport system inner membrane protein	264
207	Burkholderia phenoliruptrix BR3459a	BUPH_00791	spermidine/putrescine transport system permease	264
208	Burkholderia phenoliruptrix BR3459a	BUPH_00792	hypothetical protein	129
208	Burkholderia cepacia GG4	GEM_5132	hypothetical protein	115
209	Burkholderia cepacia GG4	GEM_5133	BFD/(2Fe-2S)-binding domain-containing protein	481
209	Burkholderia phenoliruptrix BR3459a	BUPH_00793	FAD-dependent pyridine nucleotide-disulfide oxidoreductase	477
210	Burkholderia cepacia GG4	GEM_5134	FAD dependent oxidoreductase	383
210	Burkholderia phenoliruptrix BR3459a	BUPH_00794	sarcosine oxidase subunit beta	371
211	Burkholderia cepacia GG4	GEM_5135	Extracellular solute-binding protein, family 4	348
211	Burkholderia phenoliruptrix BR3459a	BUPH_00795	spermidine/putrescine transport system substrate-binding protein	348
212	Burkholderia phenoliruptrix BR3459a	BUPH_00797	2-dehydropantoate 2-reductase	301
212	Burkholderia cepacia GG4	GEM_3646	2-dehydropantoate 2-reductase	315
213	Burkholderia phenoliruptrix BR3459a	BUPH_00811	hypothetical protein	127
213	Burkholderia cepacia GG4	GEM_5178	hypothetical protein	106
214	Burkholderia phenoliruptrix BR3459a	BUPH_00812	hypothetical protein	369
214	Burkholderia cepacia GG4	GEM_3916	hypothetical protein	391
215	Burkholderia cepacia GG4	GEM_3915	MarR family transcriptional regulator	137
215	Burkholderia phenoliruptrix BR3459a	BUPH_00813	regulatory protein MarR	138
216	Burkholderia cepacia GG4	GEM_3914	Cl- channel voltage-gated family protein	595
216	Burkholderia phenoliruptrix BR3459a	BUPH_00814	Cl-channel voltage-gated family protein	599
217	Burkholderia phenoliruptrix BR3459a	BUPH_00815	hypothetical protein	181
217	Burkholderia cepacia GG4	GEM_3535	hypothetical protein	192
218	Burkholderia phenoliruptrix BR3459a	BUPH_00816	NodT family RND efflux system, outer membrane lipoprotein	477
218	Burkholderia cepacia GG4	GEM_5010	tripartite multidrug resistance system outer membrane protein	484
219	Burkholderia cepacia GG4	GEM_5009	EmrB/QacA family drug resistance transporter	524
219	Burkholderia phenoliruptrix BR3459a	BUPH_00817	EmrB/QacA subfamily drug resistance transporter	523
220	Burkholderia phenoliruptrix BR3459a	BUPH_00818	multidrug resistance protein A	398
220	Burkholderia cepacia GG4	GEM_5008	tripartite multidrug resistance system membrane fusion protein	363
221	Burkholderia phenoliruptrix BR3459a	BUPH_00820	marR family transcriptional regulator	140
221	Burkholderia cepacia GG4	GEM_5005	MarR family transcriptional regulator	142
222	Burkholderia phenoliruptrix BR3459a	BUPH_00821	transglutaminase domain-containing protein	298
222	Burkholderia cepacia GG4	GEM_4503	transglutaminase domain-containing protein	383
223	Burkholderia phenoliruptrix BR3459a	BUPH_00823	transglutaminase domain-containing protein	1136
223	Burkholderia cepacia GG4	GEM_4505	transglutaminase domain-containing protein	1144
224	Burkholderia phenoliruptrix BR3459a	BUPH_00832	hypothetical protein	255
224	Burkholderia cepacia GG4	GEM_3662	hypothetical protein	258
225	Burkholderia phenoliruptrix BR3459a	BUPH_00840	redoxin domain-containing protein	173
225	Burkholderia cepacia GG4	GEM_3224	Thiol-disulfide isomerase and thioredoxin	193
226	Burkholderia cepacia GG4	GEM_4754	hypothetical protein	305
226	Burkholderia phenoliruptrix BR3459a	BUPH_00841	LysR family transcriptional regulator, glycine cleavage system transcriptional activator	317
227	Burkholderia phenoliruptrix BR3459a	BUPH_00843	short-chain dehydrogenase/reductase SDR	236
227	Burkholderia cepacia GG4	GEM_1698	short-chain dehydrogenase/reductase SDR	235
228	Burkholderia phenoliruptrix BR3459a	BUPH_00845	integral membrane sensor signal transduction histidine kinase	448
228	Burkholderia cepacia GG4	GEM_3226	integral membrane sensor signal transduction histidine kinase	440
229	Burkholderia cepacia GG4	GEM_3225	two component transcriptional regulator	246
229	Burkholderia phenoliruptrix BR3459a	BUPH_00846	two-component system OmpR family response regulator	246
230	Burkholderia phenoliruptrix BR3459a	BUPH_00847	glutathione-dependent formaldehyde-activating protein	123
230	Burkholderia cepacia GG4	GEM_1708	glutathione-dependent formaldehyde-activating protein	123
231	Burkholderia cepacia GG4	GEM_1701	OsmC family protein	139
231	Burkholderia phenoliruptrix BR3459a	BUPH_00848	peroxiredoxin	138
232	Burkholderia phenoliruptrix BR3459a	BUPH_00852	endonuclease/exonuclease/phosphatase	302
232	Burkholderia cepacia GG4	GEM_1608	Metal-dependent hydrolase	284
233	Burkholderia phenoliruptrix BR3459a	BUPH_00853	hypothetical protein	102
233	Burkholderia cepacia GG4	GEM_1841	phosphatidylserine phosphatidylglycerophosphate cardiolipin synthase	102
234	Burkholderia phenoliruptrix BR3459a	BUPH_00856	alcohol dehydrogenase	335
234	Burkholderia cepacia GG4	GEM_4746	alcohol dehydrogenase	338
235	Burkholderia phenoliruptrix BR3459a	BUPH_00858	lysine exporter protein LysE/YggA	207
235	Burkholderia cepacia GG4	GEM_5521	lysine exporter protein LysE/YggA	205
236	Burkholderia phenoliruptrix BR3459a	BUPH_00860	beta-alanine--pyruvate transaminase	442
236	Burkholderia cepacia GG4	GEM_4311	class III aminotransferase	452
237	Burkholderia phenoliruptrix BR3459a	BUPH_00862	hypothetical protein	83
237	Burkholderia cepacia GG4	GEM_5522	hypothetical protein	82
238	Burkholderia phenoliruptrix BR3459a	BUPH_00875	4-carboxymuconolactone decarboxylase	130
238	Burkholderia cepacia GG4	GEM_5524	4-carboxymuconolactone decarboxylase	128
239	Burkholderia phenoliruptrix BR3459a	BUPH_00876	3-oxoadipate enol-lactonase	263
239	Burkholderia cepacia GG4	GEM_5525	3-oxoadipate enol-lactonase	261
240	Burkholderia phenoliruptrix BR3459a	BUPH_00877	3-carboxy-cis,cis-muconate cycloisomerase	498
240	Burkholderia cepacia GG4	GEM_5526	3-carboxy-cis,cis-muconate cycloisomerase	457
241	Burkholderia cepacia GG4	GEM_5527	3-oxoacid CoA-transferase subunit B	218
241	Burkholderia phenoliruptrix BR3459a	BUPH_00878	3-oxoadipate CoA-transferase subunit B	219
242	Burkholderia cepacia GG4	GEM_5528	3-oxoacid CoA-transferase subunit A	237
242	Burkholderia phenoliruptrix BR3459a	BUPH_00879	3-oxoadipate CoA-transferase subunit A	235
243	Burkholderia phenoliruptrix BR3459a	BUPH_00880	LysR family transcriptional regulator	309
243	Burkholderia cepacia GG4	GEM_5530	LysR family transcriptional regulator	308
244	Burkholderia phenoliruptrix BR3459a	BUPH_00881	GTP cyclohydrolase I	212
244	Burkholderia cepacia GG4	GEM_5531	GTP cyclohydrolase I	209
245	Burkholderia cepacia GG4	GEM_3657	hypothetical protein	323
245	Burkholderia phenoliruptrix BR3459a	BUPH_00882	transmembrane protein	301
246	Burkholderia phenoliruptrix BR3459a	BUPH_00887	inorganic phosphate transporter, PiT family	528
246	Burkholderia cepacia GG4	GEM_3192	phosphate transporter	530
247	Burkholderia phenoliruptrix BR3459a	BUPH_00888	hypothetical protein	308
247	Burkholderia cepacia GG4	GEM_4436	polyphosphate kinase	316
248	Burkholderia cepacia GG4	GEM_4437	gamma-glutamyltransferase	573
248	Burkholderia phenoliruptrix BR3459a	BUPH_00891	gamma-glutamyltranspeptidase	559
249	Burkholderia phenoliruptrix BR3459a	BUPH_00905	nucleotidyl transferase	254
249	Burkholderia cepacia GG4	GEM_4494	sugar nucleotidyltransferase-like protein	255
250	Burkholderia phenoliruptrix BR3459a	BUPH_00906	hypothetical protein	344
250	Burkholderia cepacia GG4	GEM_4493	membrane protein	333
251	Burkholderia phenoliruptrix BR3459a	BUPH_00907	2OG-Fe(II) oxygenase	251
251	Burkholderia cepacia GG4	GEM_4492	oxygenase	268
252	Burkholderia phenoliruptrix BR3459a	BUPH_00908	CDP-alcohol phosphatidyltransferase	208
252	Burkholderia cepacia GG4	GEM_4491	CDP-alcohol phosphatidyltransferase	226
253	Burkholderia phenoliruptrix BR3459a	BUPH_00909	hypothetical protein	186
253	Burkholderia cepacia GG4	GEM_5336	hypothetical protein	149
254	Burkholderia phenoliruptrix BR3459a	BUPH_00910	exported alkaline phosphatase	651
254	Burkholderia cepacia GG4	GEM_2289	phosphatase-like protein	652
255	Burkholderia phenoliruptrix BR3459a	BUPH_00911	hypothetical protein	186
255	Burkholderia cepacia GG4	GEM_3631	hypothetical protein	163
256	Burkholderia phenoliruptrix BR3459a	BUPH_06536	hypothetical protein	144
256	Burkholderia cepacia GG4	GEM_3870	hypothetical protein	110
257	Burkholderia cepacia GG4	GEM_4438	hypothetical protein	174
257	Burkholderia phenoliruptrix BR3459a	BUPH_00913	membrane-bound metal-dependent hydrolase	172
258	Burkholderia cepacia GG4	GEM_5533	Serine acetyltransferase	306
258	Burkholderia phenoliruptrix BR3459a	BUPH_00915	serine O-acetyltransferase	308
259	Burkholderia phenoliruptrix BR3459a	BUPH_00916	hypothetical protein	77
259	Burkholderia cepacia GG4	GEM_5534	hypothetical protein	77
260	Burkholderia phenoliruptrix BR3459a	BUPH_00917	hypothetical protein	152
260	Burkholderia cepacia GG4	GEM_5535	hypothetical protein	136
261	Burkholderia cepacia GG4	GEM_1722	binding-protein-dependent transport system inner membrane protein	307
261	Burkholderia phenoliruptrix BR3459a	BUPH_00919	spermidine/putrescine transport system permease	309
262	Burkholderia phenoliruptrix BR3459a	BUPH_00920	binding protein-protein-dependent transport system inner membrane component	298
262	Burkholderia cepacia GG4	GEM_1723	binding-protein-dependent transport system inner membrane protein	290
263	Burkholderia cepacia GG4	GEM_1724	ABC transporter-like protein	359
263	Burkholderia phenoliruptrix BR3459a	BUPH_00921	spermidine/putrescine transport system ATP-binding protein	369
264	Burkholderia cepacia GG4	GEM_1725	ABC transporter substrate-binding protein	388
264	Burkholderia phenoliruptrix BR3459a	BUPH_00922	spermidine/putrescine transport system substrate-binding protein	391
265	Burkholderia phenoliruptrix BR3459a	BUPH_00929	UspA domain-containing protein	161
265	Burkholderia cepacia GG4	GEM_5536	UspA domain-containing protein	155
266	Burkholderia cepacia GG4	GEM_5537	Crp/FNR family transcriptional regulator	248
266	Burkholderia phenoliruptrix BR3459a	BUPH_00934	CRP/FNR family transcriptional regulator, anaerobic regulatory protein	270
267	Burkholderia cepacia GG4	GEM_5772	oxidoreductase	260
267	Burkholderia phenoliruptrix BR3459a	BUPH_00940	short-chain dehydrogenase/reductase SDR	257
268	Burkholderia phenoliruptrix BR3459a	BUPH_00946	aldehyde dehydrogenase	485
268	Burkholderia cepacia GG4	GEM_0848	aldehyde dehydrogenase	483
269	Burkholderia phenoliruptrix BR3459a	BUPH_00950	major facilitator superfamily protein	414
269	Burkholderia cepacia GG4	GEM_2093	major facilitator superfamily transporter	416
270	Burkholderia cepacia GG4	GEM_2224	5-carboxymethyl-2-hydroxymuconate delta-isomerase	286
270	Burkholderia phenoliruptrix BR3459a	BUPH_00954	ureidoglycolate lyase	284
271	Burkholderia phenoliruptrix BR3459a	BUPH_00984	cytochrome P460	172
271	Burkholderia cepacia GG4	GEM_5203	hypothetical protein	178
272	Burkholderia phenoliruptrix BR3459a	BUPH_00989	RND family efflux transporter MFP subunit	413
272	Burkholderia cepacia GG4	GEM_1369	RND family efflux transporter MFP subunit	391
273	Burkholderia cepacia GG4	GEM_5279	two component heavy metal response transcriptional regulator, winged helix family	223
273	Burkholderia phenoliruptrix BR3459a	BUPH_00992	two-component system, OmpR family, copper resistance phosphate regulon response regulator CusR	221
274	Burkholderia phenoliruptrix BR3459a	BUPH_00994	regulatory protein TetR	194
274	Burkholderia cepacia GG4	GEM_5743	TetR family transcriptional regulator	194
275	Burkholderia phenoliruptrix BR3459a	BUPH_00995	short-chain dehydrogenase/reductase SDR	234
275	Burkholderia cepacia GG4	GEM_5744	short-chain dehydrogenase/reductase SDR	234
276	Burkholderia phenoliruptrix BR3459a	BUPH_00996	cytochrome c peroxidase	478
276	Burkholderia cepacia GG4	GEM_4287	di-heme cytochrome c peroxidase	472
277	Burkholderia phenoliruptrix BR3459a	BUPH_00997	phospholipase C	527
277	Burkholderia cepacia GG4	GEM_4286	phospholipase C	557
278	Burkholderia phenoliruptrix BR3459a	BUPH_06541	hypothetical protein	149
278	Burkholderia cepacia GG4	GEM_5012	hypothetical protein	153
279	Burkholderia phenoliruptrix BR3459a	BUPH_06542	type 11 methyltransferase	195
279	Burkholderia cepacia GG4	GEM_0892	type 11 methyltransferase	204
280	Burkholderia cepacia GG4	GEM_5319	cyanate hydratase	156
280	Burkholderia phenoliruptrix BR3459a	BUPH_01021	cyanate lyase	156
281	Burkholderia cepacia GG4	GEM_5320	carbonate dehydratase	219
281	Burkholderia phenoliruptrix BR3459a	BUPH_01022	carbonic anhydrase	223
282	Burkholderia cepacia GG4	GEM_5321	Cyn operon transcriptional activator	309
282	Burkholderia phenoliruptrix BR3459a	BUPH_01023	LysR family transcriptional regulator	296
283	Burkholderia phenoliruptrix BR3459a	BUPH_01024	hypothetical protein	152
283	Burkholderia cepacia GG4	GEM_1754	hypothetical protein	150
284	Burkholderia cepacia GG4	GEM_3614	Manganese transport protein MntH	548
284	Burkholderia phenoliruptrix BR3459a	BUPH_01025	natural resistance-associated macrophage protein	540
285	Burkholderia phenoliruptrix BR3459a	BUPH_01035	LysR family transcriptional regulator	294
285	Burkholderia cepacia GG4	GEM_5552	LysR family transcriptional regulator	294
286	Burkholderia cepacia GG4	GEM_5553	N-acetyl-gamma-glutamyl-phosphate reductase	334
286	Burkholderia phenoliruptrix BR3459a	BUPH_01036	N-acetyl-gamma-glutamyl-phosphate/N-acetyl-gamma-aminoadipyl-phosphate reductase	309
287	Burkholderia cepacia GG4	GEM_3869	extracellular solute-binding protein	530
287	Burkholderia phenoliruptrix BR3459a	BUPH_01060	peptide/nickel transport system substrate-binding protein	535
288	Burkholderia cepacia GG4	GEM_3868	binding-protein-dependent transport system inner membrane protein	356
288	Burkholderia phenoliruptrix BR3459a	BUPH_01061	peptide/nickel transport system permease protein	356
289	Burkholderia cepacia GG4	GEM_3867	binding-protein-dependent transport system inner membrane protein	304
289	Burkholderia phenoliruptrix BR3459a	BUPH_01062	peptide/nickel transport system permease protein	304
290	Burkholderia cepacia GG4	GEM_3866	ABC transporter ATP-binding protein	304
290	Burkholderia phenoliruptrix BR3459a	BUPH_01063	oligopeptide transport ATP-binding protein oppD	291
291	Burkholderia cepacia GG4	GEM_3865	ABC transporter	258
291	Burkholderia phenoliruptrix BR3459a	BUPH_01064	oligopeptide transport ATP-binding protein oppF	255
292	Burkholderia phenoliruptrix BR3459a	BUPH_01072	porin	329
292	Burkholderia cepacia GG4	GEM_3439	porin	373
293	Burkholderia phenoliruptrix BR3459a	BUPH_01075	N-acetyltransferase GCN5	181
293	Burkholderia cepacia GG4	GEM_5740	N-acetyltransferase GCN5	176
294	Burkholderia phenoliruptrix BR3459a	BUPH_01095	iron complex outermembrane recepter protein	727
294	Burkholderia cepacia GG4	GEM_1772	TonB-dependent siderophore receptor	765
295	Burkholderia phenoliruptrix BR3459a	BUPH_01103	metal ion transporter, MIT family	344
295	Burkholderia cepacia GG4	GEM_3031	Mg2 transporter protein CorA family protein	342
296	Burkholderia phenoliruptrix BR3459a	BUPH_01104	methyl-accepting chemotaxis protein I, serine sensor receptor	584
296	Burkholderia cepacia GG4	GEM_4158	methyl-accepting chemotaxis sensory transducer	544
297	Burkholderia cepacia GG4	GEM_3441	serine/threonine protein kinase	441
297	Burkholderia phenoliruptrix BR3459a	BUPH_01106	serine/threoninee protein kinase	445
298	Burkholderia phenoliruptrix BR3459a	BUPH_01111	5-dehydro-4-deoxyglucarate dehydratase	305
298	Burkholderia cepacia GG4	GEM_5882	5-dehydro-4-deoxyglucarate dehydratase	304
299	Burkholderia phenoliruptrix BR3459a	BUPH_01112	glucarate dehydratase	449
299	Burkholderia cepacia GG4	GEM_2350	mandelate racemase/muconate lactonizing-like protein	450
300	Burkholderia phenoliruptrix BR3459a	BUPH_01113	major facilitator superfamily protein	432
300	Burkholderia cepacia GG4	GEM_1233	major facilitator superfamily transporter	453
301	Burkholderia phenoliruptrix BR3459a	BUPH_01115	hypothetical protein	105
301	Burkholderia cepacia GG4	GEM_2061	hypothetical protein	103
302	Burkholderia phenoliruptrix BR3459a	BUPH_01116	hypothetical protein	455
302	Burkholderia cepacia GG4	GEM_2062	hypothetical protein	453
303	Burkholderia cepacia GG4	GEM_2063	CitMHS family citrate/H+ symporter	432
303	Burkholderia phenoliruptrix BR3459a	BUPH_01117	citrate-Mg2+:H+ or citrate-Ca2+:H+ symporter, CitMHS family	434
304	Burkholderia phenoliruptrix BR3459a	BUPH_01118	LysR family transcriptional regulator	304
304	Burkholderia cepacia GG4	GEM_2064	LysR family transcriptional regulator	298
305	Burkholderia phenoliruptrix BR3459a	BUPH_01120	hypothetical protein	75
305	Burkholderia cepacia GG4	GEM_0908	hypothetical protein	74
306	Burkholderia phenoliruptrix BR3459a	BUPH_01121	isocitrate dehydrogenase	742
306	Burkholderia cepacia GG4	GEM_0907	Isocitrate dehydrogenase	742
307	Burkholderia phenoliruptrix BR3459a	BUPH_01122	taurine catabolism dioxygenase TauD/TfdA	336
307	Burkholderia cepacia GG4	GEM_1782	taurine catabolism dioxygenase TauD/TfdA	339
308	Burkholderia phenoliruptrix BR3459a	BUPH_01123	antibiotic biosynthesis monooxygenase	102
308	Burkholderia cepacia GG4	GEM_4629	antibiotic biosynthesis monooxygenase	111
309	Burkholderia phenoliruptrix BR3459a	BUPH_01124	alcohol dehydrogenase	386
309	Burkholderia cepacia GG4	GEM_4628	alcohol dehydrogenase	385
310	Burkholderia cepacia GG4	GEM_5099	Collagen triple helix repeat containing protein	640
310	Burkholderia phenoliruptrix BR3459a	BUPH_01126	lipoprotein	396
311	Burkholderia cepacia GG4	GEM_5100	hypothetical protein	427
311	Burkholderia phenoliruptrix BR3459a	BUPH_01127	isoprenylcysteine carboxyl methyltransferase	422
312	Burkholderia phenoliruptrix BR3459a	BUPH_01131	sulfonate/nitrate/taurine transport system substrate-binding protein	339
312	Burkholderia cepacia GG4	GEM_0021	transport protein	334
313	Burkholderia cepacia GG4	GEM_0020	nitrate/sulfonate/bicarbonate ABC transporter ATPase	265
313	Burkholderia phenoliruptrix BR3459a	BUPH_01132	sulfonate/nitrate/taurine transport system ATP-binding protein	260
314	Burkholderia cepacia GG4	GEM_0019	binding-protein-dependent transport system inner membrane protein	282
314	Burkholderia phenoliruptrix BR3459a	BUPH_01133	sulfonate/nitrate/taurine transport system permease	279
315	Burkholderia phenoliruptrix BR3459a	BUPH_01139	hypothetical protein	82
315	Burkholderia cepacia GG4	GEM_3783	hypothetical protein	82
316	Burkholderia phenoliruptrix BR3459a	BUPH_01141	farnesyl-diphosphate farnesyltransferase	348
316	Burkholderia cepacia GG4	GEM_4358	squalene/phytoene synthase	354
317	Burkholderia cepacia GG4	GEM_5613	MarR family transcriptional regulator	167
317	Burkholderia phenoliruptrix BR3459a	BUPH_01142	regulatory protein MarR	166
318	Burkholderia phenoliruptrix BR3459a	BUPH_01145	beta-lactamase	315
318	Burkholderia cepacia GG4	GEM_3511	beta-lactamase	297
319	Burkholderia cepacia GG4	GEM_3510	LysR family transcriptional regulator	296
319	Burkholderia phenoliruptrix BR3459a	BUPH_01146	LysR family transcriptional regulator, glycine cleavage system transcriptional activator	299
320	Burkholderia cepacia GG4	GEM_4325	AsnC family transcriptional regulator	160
320	Burkholderia phenoliruptrix BR3459a	BUPH_01170	Lrp/AsnC family transcriptional regulator, leucine-responsive regulatory protein	157
321	Burkholderia phenoliruptrix BR3459a	BUPH_01173	major facilitator superfamily protein	443
321	Burkholderia cepacia GG4	GEM_4321	major facilitator superfamily transporter	459
322	Burkholderia phenoliruptrix BR3459a	BUPH_01174	hypothetical protein	78
322	Burkholderia cepacia GG4	GEM_2710	hypothetical protein	76
323	Burkholderia phenoliruptrix BR3459a	BUPH_01175	3-(3-hydroxyphenyl)propionate hydroxylase	569
323	Burkholderia cepacia GG4	GEM_2711	FAD-dependent oxidoreductase	558
324	Burkholderia phenoliruptrix BR3459a	BUPH_01176	beta-lactamase domain-containing protein	319
324	Burkholderia cepacia GG4	GEM_4322	beta-lactamase-like protein	319
325	Burkholderia phenoliruptrix BR3459a	BUPH_01194	17 kDa surface antigen	147
325	Burkholderia cepacia GG4	GEM_5757	hypothetical protein	146
326	Burkholderia phenoliruptrix BR3459a	BUPH_01195	metallophosphoesterase	562
326	Burkholderia cepacia GG4	GEM_3988	metallophosphoesterase	561
327	Burkholderia phenoliruptrix BR3459a	BUPH_01200	hypothetical protein	255
327	Burkholderia cepacia GG4	GEM_1447	hypothetical protein	254
328	Burkholderia phenoliruptrix BR3459a	BUPH_01201	hypothetical protein	408
328	Burkholderia cepacia GG4	GEM_1446	malic enzyme	406
329	Burkholderia phenoliruptrix BR3459a	BUPH_01202	hypothetical protein	219
329	Burkholderia cepacia GG4	GEM_1445	wd40-like repeat protein	227
330	Burkholderia phenoliruptrix BR3459a	BUPH_01203	AraC family transcriptional regulator	341
330	Burkholderia cepacia GG4	GEM_4317	AraC family transcriptional regulator	319
331	Burkholderia phenoliruptrix BR3459a	BUPH_01204	short-chain dehydrogenase/reductase SDR	264
331	Burkholderia cepacia GG4	GEM_4318	short-chain dehydrogenase/reductase SDR	266
332	Burkholderia phenoliruptrix BR3459a	BUPH_01205	major facilitator superfamily protein	456
332	Burkholderia cepacia GG4	GEM_4589	major facilitator superfamily transporter	439
333	Burkholderia cepacia GG4	GEM_5165	alanine racemase	376
333	Burkholderia phenoliruptrix BR3459a	BUPH_01211	alanine racemase domain-containing protein	376
334	Burkholderia phenoliruptrix BR3459a	BUPH_01213	LysR family transcriptional regulator	306
334	Burkholderia cepacia GG4	GEM_5164	LysR family transcriptional regulator	319
335	Burkholderia cepacia GG4	GEM_4521	branched chain amino acid ABC transporter substrate-binding protein	388
335	Burkholderia phenoliruptrix BR3459a	BUPH_01220	branched-chain amino acid transport system substrate-binding protein	372
336	Burkholderia phenoliruptrix BR3459a	BUPH_01222	AAT family amino acid transporter	487
336	Burkholderia cepacia GG4	GEM_3003	Aromatic amino acid transport protein AroP	463
337	Burkholderia phenoliruptrix BR3459a	BUPH_01246	EmrB/QacA subfamily drug resistance transporter	503
337	Burkholderia cepacia GG4	GEM_2686	EmrB/QacA subfamily drug resistance transporter	479
338	Burkholderia cepacia GG4	GEM_2065	flavin reductase	213
338	Burkholderia phenoliruptrix BR3459a	BUPH_01250	flavin reductase domain-containing FMN-binding protein	178
339	Burkholderia phenoliruptrix BR3459a	BUPH_01252	GntR family transcriptional regulator	501
339	Burkholderia cepacia GG4	GEM_3939	GntR family transcriptional regulator	490
340	Burkholderia phenoliruptrix BR3459a	BUPH_01256	auxin efflux carrier	314
340	Burkholderia cepacia GG4	GEM_4597	auxin efflux carrier	344
341	Burkholderia phenoliruptrix BR3459a	BUPH_01259	ECF subfamily RNA polymerase sigma-24 subunit	424
341	Burkholderia cepacia GG4	GEM_4935	ECF subfamily RNA polymerase sigma-24 subunit	439
342	Burkholderia phenoliruptrix BR3459a	BUPH_01260	glyoxalase/bleomycin resistance protein/dioxygenase	135
342	Burkholderia cepacia GG4	GEM_4936	glyoxalase/bleomycin resistance protein/dioxygenase	138
343	Burkholderia cepacia GG4	GEM_4937	DGPFAETKE family protein	140
343	Burkholderia phenoliruptrix BR3459a	BUPH_01261	hypothetical protein	137
344	Burkholderia cepacia GG4	GEM_4938	DGPFAETKE family protein	117
344	Burkholderia phenoliruptrix BR3459a	BUPH_01262	hypothetical protein	114
345	Burkholderia phenoliruptrix BR3459a	BUPH_01265	hypothetical protein	89
345	Burkholderia cepacia GG4	GEM_5825	hypothetical protein	90
346	Burkholderia cepacia GG4	GEM_5662	aromatic ring-cleaving dioxygenase-like protein	117
346	Burkholderia phenoliruptrix BR3459a	BUPH_01266	DOPA 4,5-dioxygenase	116
347	Burkholderia phenoliruptrix BR3459a	BUPH_01268	nitroreductase	246
347	Burkholderia cepacia GG4	GEM_0392	Nitroreductase	242
348	Burkholderia phenoliruptrix BR3459a	BUPH_01269	aldo/keto reductase	331
348	Burkholderia cepacia GG4	GEM_3321	aldo/keto reductase	335
349	Burkholderia phenoliruptrix BR3459a	BUPH_01276	phospholipase C	708
349	Burkholderia cepacia GG4	GEM_0485	phospholipase C	706
350	Burkholderia phenoliruptrix BR3459a	BUPH_01285	N-acetyltransferase GCN5	153
350	Burkholderia cepacia GG4	GEM_5379	N-acetyltransferase GCN5	158
351	Burkholderia phenoliruptrix BR3459a	BUPH_01288	major facilitator superfamily protein	467
351	Burkholderia cepacia GG4	GEM_3776	major facilitator superfamily transporter	466
352	Burkholderia cepacia GG4	GEM_3775	FAD-dependent pyridine nucleotide-disulfide oxidoreductase	414
352	Burkholderia phenoliruptrix BR3459a	BUPH_01289	ferredoxin--NAD+ reductase	421
353	Burkholderia phenoliruptrix BR3459a	BUPH_01290	glyoxalase/bleomycin resistance protein/dioxygenase	321
353	Burkholderia cepacia GG4	GEM_3774	glyoxalase/bleomycin resistance protein/dioxygenase	320
354	Burkholderia phenoliruptrix BR3459a	BUPH_01291	betaine aldehyde dehydrogenase	499
354	Burkholderia cepacia GG4	GEM_3773	betaine-aldehyde dehydrogenase	496
355	Burkholderia phenoliruptrix BR3459a	BUPH_01292	aspartate dehydrogenase	276
355	Burkholderia cepacia GG4	GEM_3772	L-aspartate dehydrogenase	279
356	Burkholderia cepacia GG4	GEM_3771	thiamine pyrophosphate domain-containing TPP-binding protein	555
356	Burkholderia phenoliruptrix BR3459a	BUPH_01293	thiamine pyrophosphate TPP-binding protein domain-containing protein	552
357	Burkholderia cepacia GG4	GEM_3770	short chain dehydrogenase	265
357	Burkholderia phenoliruptrix BR3459a	BUPH_01294	short-chain dehydrogenase/reductase SDR	268
358	Burkholderia phenoliruptrix BR3459a	BUPH_01295	IclR family transcriptional regulator	306
358	Burkholderia cepacia GG4	GEM_3769	IclR family transcriptional regulator	285
359	Burkholderia phenoliruptrix BR3459a	BUPH_01296	alpha/beta fold family hydrolase	308
359	Burkholderia cepacia GG4	GEM_3768	Alpha/beta hydrolase	298
360	Burkholderia cepacia GG4	GEM_3767	cupin	175
360	Burkholderia phenoliruptrix BR3459a	BUPH_01297	cupin 2 barrel domain-containing protein	175
361	Burkholderia cepacia GG4	GEM_3766	short chain dehydrogenase	256
361	Burkholderia phenoliruptrix BR3459a	BUPH_01298	short-chain dehydrogenase/reductase SDR	255
362	Burkholderia phenoliruptrix BR3459a	BUPH_01299	Rieske (2Fe-2S) domain-containing protein	367
362	Burkholderia cepacia GG4	GEM_3765	Rieske (2Fe-2S) protein	356
363	Burkholderia phenoliruptrix BR3459a	BUPH_01300	hypothetical protein	98
363	Burkholderia cepacia GG4	GEM_3764	hypothetical protein	103
364	Burkholderia phenoliruptrix BR3459a	BUPH_01301	ferredoxin subunit of phenylpropionate dioxygenase	104
364	Burkholderia cepacia GG4	GEM_3763	Rieske (2Fe-2S) domain-containing protein	105
365	Burkholderia cepacia GG4	GEM_3762	outer membrane protein (porin)	359
365	Burkholderia phenoliruptrix BR3459a	BUPH_01302	porin	357
366	Burkholderia phenoliruptrix BR3459a	BUPH_01303	IclR family transcriptional regulator	318
366	Burkholderia cepacia GG4	GEM_3761	IclR family transcriptional regulator	314
367	Burkholderia phenoliruptrix BR3459a	BUPH_01305	acid phosphatase	569
367	Burkholderia cepacia GG4	GEM_4154	acid phosphatase	554
368	Burkholderia phenoliruptrix BR3459a	BUPH_01308	hypothetical protein	86
368	Burkholderia cepacia GG4	GEM_2127	hypothetical protein	88
369	Burkholderia phenoliruptrix BR3459a	BUPH_01310	Crp/Fnr family transcriptional regulator	238
369	Burkholderia cepacia GG4	GEM_0889	Crp/Fnr family transcriptional regulator	235
370	Burkholderia phenoliruptrix BR3459a	BUPH_01311	hypothetical protein	205
370	Burkholderia cepacia GG4	GEM_0890	hypothetical protein	174
371	Burkholderia phenoliruptrix BR3459a	BUPH_01312	chloramphenicol-sensitive protein RarD	296
371	Burkholderia cepacia GG4	GEM_5673	transporter DMT superfamily protein	299
372	Burkholderia phenoliruptrix BR3459a	BUPH_01314	acylphosphatase	97
372	Burkholderia cepacia GG4	GEM_5672	acylphosphatase	98
373	Burkholderia phenoliruptrix BR3459a	BUPH_01315	dihydroflavonol-4-reductase	336
373	Burkholderia cepacia GG4	GEM_5671	NAD-dependent epimerase/dehydratase	335
374	Burkholderia cepacia GG4	GEM_5669	glycosyl transferase family protein	395
374	Burkholderia phenoliruptrix BR3459a	BUPH_01317	hopene-associated glucosylltransferase HpnB	393
375	Burkholderia phenoliruptrix BR3459a	BUPH_01318	4-hydroxy-3-methylbut-2-enyl diphosphate reductase	314
375	Burkholderia cepacia GG4	GEM_5668	4-hydroxy-3-methylbut-2-enyl diphosphate reductase	313
376	Burkholderia phenoliruptrix BR3459a	BUPH_01319	hopanoid biosynthesis associated radical SAM protein HpnH	369
376	Burkholderia cepacia GG4	GEM_5667	hopanoid biosynthesis associated radical SAM protein HpnH	386
377	Burkholderia phenoliruptrix BR3459a	BUPH_01320	toluene tolerance family protein	201
377	Burkholderia cepacia GG4	GEM_5585	toluene tolerance protein	198
378	Burkholderia phenoliruptrix BR3459a	BUPH_01321	hopanoid biosynthesis associated RND transporter-like protein HpnN	871
378	Burkholderia cepacia GG4	GEM_5584	RND efflux transporter	877
379	Burkholderia phenoliruptrix BR3459a	BUPH_01322	lipoprotein	356
379	Burkholderia cepacia GG4	GEM_5583	VacJ family lipoprotein	346
380	Burkholderia phenoliruptrix BR3459a	BUPH_01323	hopanoid-associated phosphorylase	247
380	Burkholderia cepacia GG4	GEM_5582	hypothetical protein	235
381	Burkholderia phenoliruptrix BR3459a	BUPH_01324	squalene-hopene cyclase	673
381	Burkholderia cepacia GG4	GEM_5581	squalene-hopene cyclase	657
382	Burkholderia cepacia GG4	GEM_5580	amine oxidase	417
382	Burkholderia phenoliruptrix BR3459a	BUPH_01325	squalene-associated FAD-dependent desaturase	429
383	Burkholderia phenoliruptrix BR3459a	BUPH_01326	phytoene synthase	282
383	Burkholderia cepacia GG4	GEM_5579	squalene synthase	282
384	Burkholderia phenoliruptrix BR3459a	BUPH_01327	PAS/PAC sensor-containing diguanylate cyclase	312
384	Burkholderia cepacia GG4	GEM_5576	PAS/PAC sensor-containing diguanylate cyclase	314
385	Burkholderia phenoliruptrix BR3459a	BUPH_01328	chemotaxis protein CheC	207
385	Burkholderia cepacia GG4	GEM_5575	chemotaxis protein CheC	208
386	Burkholderia phenoliruptrix BR3459a	BUPH_01329	response regulator receiver protein	122
386	Burkholderia cepacia GG4	GEM_5574	response regulator receiver protein	122
387	Burkholderia phenoliruptrix BR3459a	BUPH_01330	integral membrane sensor hybrid histidine kinase	760
387	Burkholderia cepacia GG4	GEM_5573	integral membrane sensor hybrid histidine kinase	748
388	Burkholderia phenoliruptrix BR3459a	BUPH_01332	NADPH-dependent FMN reductase	184
388	Burkholderia cepacia GG4	GEM_5572	NADPH-dependent FMN reductase	184
389	Burkholderia phenoliruptrix BR3459a	BUPH_01334	ECF subfamily RNA polymerase sigma-70 factor	202
389	Burkholderia cepacia GG4	GEM_5571	RNA polymerase sigma factor	198
390	Burkholderia phenoliruptrix BR3459a	BUPH_06555	hypothetical protein	96
390	Burkholderia cepacia GG4	GEM_0773	hypothetical protein	81
391	Burkholderia phenoliruptrix BR3459a	BUPH_01336	arsenate reductase	101
391	Burkholderia cepacia GG4	GEM_5569	arsenate reductase	118
392	Burkholderia phenoliruptrix BR3459a	BUPH_01337	chromosome partitioning protein	199
392	Burkholderia cepacia GG4	GEM_5568	cobyrinic acid a,c-diamide synthase	220
393	Burkholderia phenoliruptrix BR3459a	BUPH_01338	chromosome-partitioning protein ParB	352
393	Burkholderia cepacia GG4	GEM_5567	parB-like partition protein	353
394	Burkholderia cepacia GG4	GEM_5566	hypothetical protein	454
394	Burkholderia phenoliruptrix BR3459a	BUPH_01339	initiator RepB protein	449
395	Burkholderia phenoliruptrix BR3459a	BUPH_06557	hypothetical protein	401
395	Burkholderia cepacia GG4	GEM_5565	hypothetical protein	393
396	Burkholderia phenoliruptrix BR3459a	BUPH_01342	integrase family protein	360
396	Burkholderia cepacia GG4	GEM_5564	integrase family protein	337
397	Burkholderia phenoliruptrix BR3459a	BUPH_01343	hypothetical protein	132
397	Burkholderia cepacia GG4	GEM_5563	hypothetical protein	125
398	Burkholderia phenoliruptrix BR3459a	BUPH_01344	helix-turn-helix domain-containing protein	212
398	Burkholderia cepacia GG4	GEM_5562	Xre family transcriptional regulator	203
399	Burkholderia cepacia GG4	GEM_5561	2-amino-3-ketobutyrate coenzyme A ligase	399
399	Burkholderia phenoliruptrix BR3459a	BUPH_01345	glycine C-acetyltransferase	404
400	Burkholderia cepacia GG4	GEM_5560	L-threonine 3-dehydrogenase	342
400	Burkholderia phenoliruptrix BR3459a	BUPH_01346	threoninee 3-dehydrogenase	343
401	Burkholderia phenoliruptrix BR3459a	BUPH_01348	regulatory protein TetR	230
401	Burkholderia cepacia GG4	GEM_5557	TetR family transcriptional regulator	204
402	Burkholderia phenoliruptrix BR3459a	BUPH_01349	hypothetical protein	159
402	Burkholderia cepacia GG4	GEM_5556	hypothetical protein	159
403	Burkholderia cepacia GG4	GEM_4548	CheA signal transduction histidine kinase	796
403	Burkholderia phenoliruptrix BR3459a	BUPH_01352	two-component system, chemotaxis family, sensor kinase CheA	783
404	Burkholderia phenoliruptrix BR3459a	BUPH_01353	chemotaxis sensory transducer protein	244
404	Burkholderia cepacia GG4	GEM_4547	Methyl-accepting chemotaxis protein	246
405	Burkholderia cepacia GG4	GEM_4544	response regulator receiver protein	121
405	Burkholderia phenoliruptrix BR3459a	BUPH_01355	two-component system, chemotaxis family, response regulator CheY	121
406	Burkholderia cepacia GG4	GEM_5654	short chain dehydrogenase	254
406	Burkholderia phenoliruptrix BR3459a	BUPH_01356	short-chain dehydrogenase/reductase SDR	252
407	Burkholderia phenoliruptrix BR3459a	BUPH_01362	hydroxymethylglutaryl-CoA lyase	321
407	Burkholderia cepacia GG4	GEM_1716	pyruvate carboxyltransferase	320
408	Burkholderia phenoliruptrix BR3459a	BUPH_01369	major facilitator superfamily protein	414
408	Burkholderia cepacia GG4	GEM_5476	major facilitator superfamily protein	425
409	Burkholderia phenoliruptrix BR3459a	BUPH_01372	AraC family transcriptional regulator	298
409	Burkholderia cepacia GG4	GEM_2700	AraC family transcriptional regulator	311
410	Burkholderia phenoliruptrix BR3459a	BUPH_01373	hypothetical protein	308
410	Burkholderia cepacia GG4	GEM_2699	hypothetical protein	296
411	Burkholderia phenoliruptrix BR3459a	BUPH_01374	hypothetical protein	85
411	Burkholderia cepacia GG4	GEM_3509	hypothetical protein	83
412	Burkholderia phenoliruptrix BR3459a	BUPH_01376	hypothetical protein	407
412	Burkholderia cepacia GG4	GEM_3608	hypothetical protein	403
413	Burkholderia phenoliruptrix BR3459a	BUPH_01377	hypothetical protein	94
413	Burkholderia cepacia GG4	GEM_0292	hypothetical protein	91
414	Burkholderia phenoliruptrix BR3459a	BUPH_01379	rhodanese domain-containing protein	330
414	Burkholderia cepacia GG4	GEM_5684	Rhodanese domain-containing protein	330
415	Burkholderia phenoliruptrix BR3459a	BUPH_06564	hypothetical protein	83
415	Burkholderia cepacia GG4	GEM_5685	hypothetical protein	89
416	Burkholderia phenoliruptrix BR3459a	BUPH_01382	aerotaxis receptor	574
416	Burkholderia cepacia GG4	GEM_5844	methyl-accepting chemotaxis sensory transducer with Pas/Pac sensor	514
417	Burkholderia phenoliruptrix BR3459a	BUPH_01385	citrate transporter	466
417	Burkholderia cepacia GG4	GEM_5693	citrate transporter	467
418	Burkholderia phenoliruptrix BR3459a	BUPH_01386	PAS modulated fis family sigma-54 specific transcriptional regulator	490
418	Burkholderia cepacia GG4	GEM_5694	sigma-54 specific transcriptional regulator	495
419	Burkholderia phenoliruptrix BR3459a	BUPH_01387	hypothetical protein	86
419	Burkholderia cepacia GG4	GEM_5696	hypothetical protein	94
420	Burkholderia phenoliruptrix BR3459a	BUPH_01390	DNA-binding protein H-NS	96
420	Burkholderia cepacia GG4	GEM_5697	histone family protein nucleoid-structuring protein H-NS	98
421	Burkholderia phenoliruptrix BR3459a	BUPH_01392	aldo/keto reductase	345
421	Burkholderia cepacia GG4	GEM_3933	aldo/keto reductase	326
422	Burkholderia phenoliruptrix BR3459a	BUPH_01397	N-acetyltransferase GCN5	808
422	Burkholderia cepacia GG4	GEM_5698	N-acetyltransferase GCN5	756
423	Burkholderia phenoliruptrix BR3459a	BUPH_01401	hypothetical protein	181
423	Burkholderia cepacia GG4	GEM_5699	hypothetical protein	183
424	Burkholderia phenoliruptrix BR3459a	BUPH_01402	IclR family transcriptional regulator	262
424	Burkholderia cepacia GG4	GEM_5700	IclR family transcriptional regulator	273
425	Burkholderia phenoliruptrix BR3459a	BUPH_01407	short-chain dehydrogenase/reductase SDR	247
425	Burkholderia cepacia GG4	GEM_3404	short-chain dehydrogenase/reductase SDR	254
426	Burkholderia cepacia GG4	GEM_5701	5-carboxymethyl-2-hydroxymuconate delta-isomerase	282
426	Burkholderia phenoliruptrix BR3459a	BUPH_01408	ureidoglycolate lyase	282
427	Burkholderia cepacia GG4	GEM_5711	phenylacetic acid degradation-related protein	147
427	Burkholderia phenoliruptrix BR3459a	BUPH_01409	thioesterase superfamily protein	144
428	Burkholderia phenoliruptrix BR3459a	BUPH_01410	methyl-accepting chemotaxis protein II, aspartate sensor receptor	543
428	Burkholderia cepacia GG4	GEM_5712	methyl-accepting chemotaxis sensory transducer	541
429	Burkholderia phenoliruptrix BR3459a	BUPH_01411	mannose-6-phosphate isomerase	369
429	Burkholderia cepacia GG4	GEM_5713	N-acylglucosamine 2-epimerase	394
430	Burkholderia cepacia GG4	GEM_2218	flavin reductase	208
430	Burkholderia phenoliruptrix BR3459a	BUPH_01415	flavin reductase domain-containing FMN-binding protein	203
431	Burkholderia cepacia GG4	GEM_5719	copper-translocating P-type ATPase	1014
431	Burkholderia phenoliruptrix BR3459a	BUPH_01417	Cu2+-exporting ATPase	782
432	Burkholderia cepacia GG4	GEM_5720	hypothetical protein	478
432	Burkholderia phenoliruptrix BR3459a	BUPH_01418	lipoprotein	474
433	Burkholderia phenoliruptrix BR3459a	BUPH_01419	AsmA family protein	1302
433	Burkholderia cepacia GG4	GEM_5721	hypothetical protein	1258
434	Burkholderia phenoliruptrix BR3459a	BUPH_01420	GntR family transcriptional regulator	508
434	Burkholderia cepacia GG4	GEM_4836	GntR family transcriptional regulator	508
435	Burkholderia cepacia GG4	GEM_4835	spermidine/putrescine ABC transporter ATPase	363
435	Burkholderia phenoliruptrix BR3459a	BUPH_01421	spermidine/putrescine transport system ATP-binding protein	370
436	Burkholderia cepacia GG4	GEM_4834	extracellular solute-binding protein	348
436	Burkholderia phenoliruptrix BR3459a	BUPH_01422	spermidine/putrescine transport system substrate-binding protein	334
437	Burkholderia cepacia GG4	GEM_4833	Spermidine Putrescine ABC transporter permease PotB	421
437	Burkholderia phenoliruptrix BR3459a	BUPH_01423	spermidine/putrescine transport system permease	422
438	Burkholderia cepacia GG4	GEM_4832	binding-protein-dependent transport system inner membrane protein	281
438	Burkholderia phenoliruptrix BR3459a	BUPH_01424	spermidine/putrescine transport system permease	279
439	Burkholderia cepacia GG4	GEM_4826	Aconitate hydratase @ 2-methylisocitrate dehydratase	906
439	Burkholderia phenoliruptrix BR3459a	BUPH_01447	aconitate hydratase 1	905
440	Burkholderia phenoliruptrix BR3459a	BUPH_01448	2-methylcitrate dehydratase	483
440	Burkholderia cepacia GG4	GEM_4825	2-methylcitrate dehydratase	483
441	Burkholderia phenoliruptrix BR3459a	BUPH_01449	hypothetical protein	168
441	Burkholderia cepacia GG4	GEM_4824	hypothetical protein	169
442	Burkholderia phenoliruptrix BR3459a	BUPH_01452	citrate lyase subunit beta	342
442	Burkholderia cepacia GG4	GEM_4823	citrate lyase subunit beta	376
443	Burkholderia phenoliruptrix BR3459a	BUPH_01453	malate dehydrogenase	327
443	Burkholderia cepacia GG4	GEM_4822	malate dehydrogenase	328
444	Burkholderia phenoliruptrix BR3459a	BUPH_01454	GntR family transcriptional regulator	266
444	Burkholderia cepacia GG4	GEM_4821	GntR family transcriptional regulator	271
445	Burkholderia phenoliruptrix BR3459a	BUPH_01455	succinate dehydrogenase cytochrome b556 subunit	107
445	Burkholderia cepacia GG4	GEM_4820	succinate dehydrogenase cytochrome b556 subunit	138
446	Burkholderia phenoliruptrix BR3459a	BUPH_01456	succinate dehydrogenase membrane anchor subunit	122
446	Burkholderia cepacia GG4	GEM_4819	succinate dehydrogenase subunit D	122
447	Burkholderia phenoliruptrix BR3459a	BUPH_06764	succinate dehydrogenase flavoprotein subunit	591
447	Burkholderia cepacia GG4	GEM_4818	succinate dehydrogenase flavoprotein subunit	591
448	Burkholderia phenoliruptrix BR3459a	BUPH_01459	hypothetical protein	90
448	Burkholderia cepacia GG4	GEM_4816	hypothetical protein	90
449	Burkholderia phenoliruptrix BR3459a	BUPH_01460	citrate synthase	433
449	Burkholderia cepacia GG4	GEM_4815	Citrate synthase I	433
450	Burkholderia phenoliruptrix BR3459a	BUPH_01463	transglucosyllase-associated protein	83
450	Burkholderia cepacia GG4	GEM_3860	transglycosylase associated protein	84
451	Burkholderia phenoliruptrix BR3459a	BUPH_01464	3-isopropylmalate dehydratase large subunit	469
451	Burkholderia cepacia GG4	GEM_4810	3-isopropylmalate dehydratase large subunit	469
452	Burkholderia cepacia GG4	GEM_4809	3-isopropylmalate dehydratase small subunit	216
452	Burkholderia phenoliruptrix BR3459a	BUPH_01465	3-isopropylmalate/(R)-2-methylmalate dehydratase small subunit	241
453	Burkholderia phenoliruptrix BR3459a	BUPH_01466	3-isopropylmalate dehydrogenase	355
453	Burkholderia cepacia GG4	GEM_4808	3-isopropylmalate dehydrogenase	355
454	Burkholderia phenoliruptrix BR3459a	BUPH_01467	aspartate-semialdehyde dehydrogenase	363
454	Burkholderia cepacia GG4	GEM_4807	aspartate-semialdehyde dehydrogenase	373
455	Burkholderia cepacia GG4	GEM_4805	tRNA pseudouridine synthase A	270
455	Burkholderia phenoliruptrix BR3459a	BUPH_01469	tRNA pseudouridine38-40 synthase	270
456	Burkholderia cepacia GG4	GEM_4804	N-(5'-phosphoribosyl)anthranilate isomerase	233
456	Burkholderia phenoliruptrix BR3459a	BUPH_01470	phosphoribosylanthranilate isomerase	242
457	Burkholderia phenoliruptrix BR3459a	BUPH_01471	tryptophan synthase subunit beta	397
457	Burkholderia cepacia GG4	GEM_4803	tryptophan synthase subunit beta	397
458	Burkholderia phenoliruptrix BR3459a	BUPH_01472	adenine-specific DNA-methyltransferase	303
458	Burkholderia cepacia GG4	GEM_4802	DNA methylase N-4/N-6 domain-containing protein	283
459	Burkholderia phenoliruptrix BR3459a	BUPH_01473	tryptophan synthase subunit alpha	270
459	Burkholderia cepacia GG4	GEM_4801	tryptophan synthase subunit alpha	272
460	Burkholderia phenoliruptrix BR3459a	BUPH_01474	acetyl-CoA carboxylase carboxyl transferase subunit beta	290
460	Burkholderia cepacia GG4	GEM_4800	acetyl-CoA carboxylase subunit beta	290
461	Burkholderia cepacia GG4	GEM_4799	bifunctional folylpolyglutamate synthase/ dihydrofolate synthase	436
461	Burkholderia phenoliruptrix BR3459a	BUPH_01475	dihydrofolate synthase	436
462	Burkholderia phenoliruptrix BR3459a	BUPH_01476	DedD protein	324
462	Burkholderia cepacia GG4	GEM_4798	sporulation domain-containing protein	283
463	Burkholderia cepacia GG4	GEM_4797	colicin V production protein	164
463	Burkholderia phenoliruptrix BR3459a	BUPH_01477	hypothetical protein	164
464	Burkholderia phenoliruptrix BR3459a	BUPH_01478	amidophosphoribosyltransferase	516
464	Burkholderia cepacia GG4	GEM_4796	amidophosphoribosyltransferase	510
465	Burkholderia phenoliruptrix BR3459a	BUPH_01479	AraC family transcriptional regulator	259
465	Burkholderia cepacia GG4	GEM_4916	AraC family transcriptional regulator	255
466	Burkholderia cepacia GG4	GEM_4915	FKBP-type peptidylprolyl isomerase	113
466	Burkholderia phenoliruptrix BR3459a	BUPH_01480	peptidyl-prolyl isomerase	104
467	Burkholderia phenoliruptrix BR3459a	BUPH_01481	histidine kinase	254
467	Burkholderia cepacia GG4	GEM_4901	histidine kinase	259
468	Burkholderia phenoliruptrix BR3459a	BUPH_01482	CorC/HlyC Co++/Mg++ transporter	454
468	Burkholderia cepacia GG4	GEM_4902	hypothetical protein	447
469	Burkholderia phenoliruptrix BR3459a	BUPH_01490	hypothetical protein	220
469	Burkholderia cepacia GG4	GEM_4907	hypothetical protein	217
470	Burkholderia cepacia GG4	GEM_4908	metallophosphoesterase	241
470	Burkholderia phenoliruptrix BR3459a	BUPH_01491	serine/threoninee protein phosphatase 1	245
471	Burkholderia phenoliruptrix BR3459a	BUPH_01492	RES domain-containing protein	233
471	Burkholderia cepacia GG4	GEM_4909	RES domain-containing protein	231
472	Burkholderia phenoliruptrix BR3459a	BUPH_06566	hypothetical protein	145
472	Burkholderia cepacia GG4	GEM_4910	hypothetical protein	139
473	Burkholderia phenoliruptrix BR3459a	BUPH_01496	4-oxalocrotonate tautomerase	146
473	Burkholderia cepacia GG4	GEM_4897	4-oxalocrotonate tautomerase	127
474	Burkholderia cepacia GG4	GEM_4895	ModE family transcriptional regulator	281
474	Burkholderia phenoliruptrix BR3459a	BUPH_01497	molybdate transport system regulatory protein	278
475	Burkholderia cepacia GG4	GEM_4894	ABC-type sulfate/molybdate transport systems ATPase component	233
475	Burkholderia phenoliruptrix BR3459a	BUPH_01498	molybdate transport system ATP-binding protein	233
476	Burkholderia cepacia GG4	GEM_4893	molybdate ABC transporter inner membrane subunit	225
476	Burkholderia phenoliruptrix BR3459a	BUPH_01499	molybdate transport system permease protein	216
477	Burkholderia phenoliruptrix BR3459a	BUPH_01500	molybdate transport system substrate-binding protein	257
477	Burkholderia cepacia GG4	GEM_4892	molybdenum ABC transporter periplasmic molybdate-binding protein	265
478	Burkholderia phenoliruptrix BR3459a	BUPH_01501	phosphoesterase PA-phosphatase-like protein	233
478	Burkholderia cepacia GG4	GEM_4891	phosphoesterase, PA-phosphatase-like protein	232
479	Burkholderia phenoliruptrix BR3459a	BUPH_01502	esterase, PHB depolymerase family	395
479	Burkholderia cepacia GG4	GEM_4890	PHB depolymerase family esterase	369
480	Burkholderia cepacia GG4	GEM_4886	hypothetical protein	269
480	Burkholderia phenoliruptrix BR3459a	BUPH_01504	transmembrane protein	269
481	Burkholderia cepacia GG4	GEM_4885	homoserine kinase	332
481	Burkholderia phenoliruptrix BR3459a	BUPH_01505	hypothetical protein	331
482	Burkholderia phenoliruptrix BR3459a	BUPH_01506	hypothetical protein	131
482	Burkholderia cepacia GG4	GEM_4884	hypothetical protein	131
483	Burkholderia phenoliruptrix BR3459a	BUPH_01507	AMP nucleosidase	508
483	Burkholderia cepacia GG4	GEM_4883	AMP nucleosidase	508
484	Burkholderia phenoliruptrix BR3459a	BUPH_01508	chromate transporter	175
484	Burkholderia cepacia GG4	GEM_2590	chromate transporter	178
485	Burkholderia cepacia GG4	GEM_0436	DNA-binding transcriptional activator GcvA	294
485	Burkholderia phenoliruptrix BR3459a	BUPH_01510	LysR family transcriptional regulator, glycine cleavage system transcriptional activator	310
486	Burkholderia phenoliruptrix BR3459a	BUPH_06567	hypothetical protein	247
486	Burkholderia cepacia GG4	GEM_4879	hypothetical protein	252
487	Burkholderia phenoliruptrix BR3459a	BUPH_01512	DNA polymerase I	869
487	Burkholderia cepacia GG4	GEM_4878	DNA polymerase I	917
488	Burkholderia phenoliruptrix BR3459a	BUPH_01513	NADH dehydrogenase	448
488	Burkholderia cepacia GG4	GEM_4877	NADH dehydrogenase	444
489	Burkholderia phenoliruptrix BR3459a	BUPH_01514	carboxymethylenebutenolidase	290
489	Burkholderia cepacia GG4	GEM_4876	Carboxymethylenebutenolidase	291
490	Burkholderia cepacia GG4	GEM_4875	3-mercaptopyruvate sulfurtransferase	289
490	Burkholderia phenoliruptrix BR3459a	BUPH_01515	thiosulfate/3-mercaptopyruvate sulfurtransferase	281
491	Burkholderia phenoliruptrix BR3459a	BUPH_01516	choline monooxygenase	368
491	Burkholderia cepacia GG4	GEM_4874	Rieske (2Fe-2S) protein	368
492	Burkholderia phenoliruptrix BR3459a	BUPH_01517	exodeoxyribonuclease VII small subunit	102
492	Burkholderia cepacia GG4	GEM_4873	exodeoxyribonuclease VII small subunit	97
493	Burkholderia phenoliruptrix BR3459a	BUPH_01518	farnesyl diphosphate synthase	293
493	Burkholderia cepacia GG4	GEM_4872	polyprenyl synthetase	294
494	Burkholderia phenoliruptrix BR3459a	BUPH_01519	1-deoxy-D-xylulose-5-phosphate synthase	635
494	Burkholderia cepacia GG4	GEM_4871	deoxyxylulose-5-phosphate synthase	634
495	Burkholderia phenoliruptrix BR3459a	BUPH_01520	GTP cyclohydrolase	268
495	Burkholderia cepacia GG4	GEM_4870	GTP cyclohydrolase	269
496	Burkholderia cepacia GG4	GEM_4869	DNA-binding/iron metalloprotein/AP endonuclease	346
496	Burkholderia phenoliruptrix BR3459a	BUPH_01521	O-sialoglycoprotein endopeptidase	342
497	Burkholderia phenoliruptrix BR3459a	BUPH_01522	hypothetical protein	405
497	Burkholderia cepacia GG4	GEM_4868	hypothetical protein	406
498	Burkholderia phenoliruptrix BR3459a	BUPH_01523	30S ribosomal protein S21	70
498	Burkholderia cepacia GG4	GEM_4867	30S ribosomal protein S21	70
499	Burkholderia cepacia GG4	GEM_4866	GatB/Yqey domain-containing protein	148
499	Burkholderia phenoliruptrix BR3459a	BUPH_01524	hypothetical protein	149
500	Burkholderia phenoliruptrix BR3459a	BUPH_01525	DNA primase	622
500	Burkholderia cepacia GG4	GEM_4865	DNA primase	624
501	Burkholderia phenoliruptrix BR3459a	BUPH_01526	RNA polymerase primary sigma factor	680
501	Burkholderia cepacia GG4	GEM_4864	RNA polymerase sigma factor RpoD	683
502	Burkholderia phenoliruptrix BR3459a	BUPH_01538	hypothetical protein	106
502	Burkholderia cepacia GG4	GEM_3912	hypothetical protein	106
503	Burkholderia phenoliruptrix BR3459a	BUPH_01539	BNR/Asp-box repeat-containing protein	469
503	Burkholderia cepacia GG4	GEM_4160	BNR/Asp-box repeat-containing protein	481
504	Burkholderia phenoliruptrix BR3459a	BUPH_06768	succinate dehydrogenase iron-sulfur subunit	234
504	Burkholderia cepacia GG4	GEM_4817	succinate dehydrogenase iron-sulfur subunit	233
505	Burkholderia phenoliruptrix BR3459a	BUPH_01541	LysR family transcriptional regulator	298
505	Burkholderia cepacia GG4	GEM_3943	LysR family transcriptional regulator	290
506	Burkholderia phenoliruptrix BR3459a	BUPH_06430	hypothetical protein	63
506	Burkholderia cepacia GG4	GEM_3450	hypothetical protein	63
507	Burkholderia cepacia GG4	GEM_4277	Crp/FNR family transcriptional regulator	259
507	Burkholderia phenoliruptrix BR3459a	BUPH_01549	CRP/FNR family transcriptional regulator, anaerobic regulatory protein	262
508	Burkholderia phenoliruptrix BR3459a	BUPH_01550	response regulator receiver protein	144
508	Burkholderia cepacia GG4	GEM_4276	two-component regulatory system response regulator protein	135
509	Burkholderia phenoliruptrix BR3459a	BUPH_01551	LuxR family two component transcriptional regulator	213
509	Burkholderia cepacia GG4	GEM_4264	two component LuxR family transcriptional regulator	215
510	Burkholderia phenoliruptrix BR3459a	BUPH_01569	UspA domain-containing protein	317
510	Burkholderia cepacia GG4	GEM_4258	UspA domain-containing protein	311
511	Burkholderia phenoliruptrix BR3459a	BUPH_01570	iron complex outermembrane recepter protein	698
511	Burkholderia cepacia GG4	GEM_4159	TonB-dependent receptor	692
512	Burkholderia phenoliruptrix BR3459a	BUPH_01581	hypothetical protein	134
512	Burkholderia cepacia GG4	GEM_2534	hypothetical protein	131
513	Burkholderia cepacia GG4	GEM_5490	major facilitator superfamily MFS 1	401
513	Burkholderia phenoliruptrix BR3459a	BUPH_01582	major facilitator superfamily protein	394
514	Burkholderia cepacia GG4	GEM_1100	integral membrane protein	133
514	Burkholderia phenoliruptrix BR3459a	BUPH_06436	Putative integral membrane protein	135
515	Burkholderia cepacia GG4	GEM_4635	hypothetical protein	384
515	Burkholderia phenoliruptrix BR3459a	BUPH_01589	lipoprotein	388
516	Burkholderia phenoliruptrix BR3459a	BUPH_01590	LysR family transcriptional regulator	307
516	Burkholderia cepacia GG4	GEM_5226	LysR family transcriptional regulator	314
517	Burkholderia phenoliruptrix BR3459a	BUPH_01591	hypothetical protein	342
517	Burkholderia cepacia GG4	GEM_5225	hypothetical protein	342
518	Burkholderia phenoliruptrix BR3459a	BUPH_01593	aldehyde dehydrogenase	499
518	Burkholderia cepacia GG4	GEM_3210	aldehyde dehydrogenase	503
519	Burkholderia phenoliruptrix BR3459a	BUPH_01594	FAD dependent oxidoreductase	390
519	Burkholderia cepacia GG4	GEM_5221	sarcosine oxidase subunit beta	390
520	Burkholderia phenoliruptrix BR3459a	BUPH_01595	GntR family transcriptional regulator	402
520	Burkholderia cepacia GG4	GEM_5209	GntR family transcriptional regulator	399
521	Burkholderia phenoliruptrix BR3459a	BUPH_01596	LacI family transcriptional regulator	347
521	Burkholderia cepacia GG4	GEM_1971	LacI family transcriptional regulator	356
522	Burkholderia cepacia GG4	GEM_1968	dihydrodipicolinate synthetase	315
522	Burkholderia phenoliruptrix BR3459a	BUPH_01597	hypothetical protein	317
523	Burkholderia phenoliruptrix BR3459a	BUPH_01598	major facilitator superfamily protein	439
523	Burkholderia cepacia GG4	GEM_1969	major facilitator superfamily transporter	439
524	Burkholderia cepacia GG4	GEM_3742	outer membrane protein (porin)	366
524	Burkholderia phenoliruptrix BR3459a	BUPH_01599	porin	380
525	Burkholderia phenoliruptrix BR3459a	BUPH_01601	hypothetical protein	90
525	Burkholderia cepacia GG4	GEM_3495	hypothetical protein	95
526	Burkholderia phenoliruptrix BR3459a	BUPH_06439	Cold shock-like protein	67
526	Burkholderia cepacia GG4	GEM_3494	cold-shock DNA-binding domain-containing protein	67
527	Burkholderia phenoliruptrix BR3459a	BUPH_01603	lysine exporter protein LysE/YggA	193
527	Burkholderia cepacia GG4	GEM_5108	lysine exporter protein LysE/YggA	212
528	Burkholderia phenoliruptrix BR3459a	BUPH_01606	protocatechuate 3,4-dioxygenase subunit alpha	184
528	Burkholderia cepacia GG4	GEM_4446	protocatechuate 3,4-dioxygenase subunit alpha	197
529	Burkholderia phenoliruptrix BR3459a	BUPH_01607	protocatechuate 3,4-dioxygenase subunit beta	234
529	Burkholderia cepacia GG4	GEM_4445	protocatechuate 3,4-dioxygenase subunit beta	235
530	Burkholderia cepacia GG4	GEM_4443	LysR family transcriptional regulator	328
530	Burkholderia phenoliruptrix BR3459a	BUPH_01608	LysR family transcriptional regulator, pca operon transcriptional activator	332
531	Burkholderia phenoliruptrix BR3459a	BUPH_01609	4-hydroxyphenylpyruvate dioxygenase	373
531	Burkholderia cepacia GG4	GEM_4236	4-hydroxyphenylpyruvate dioxygenase	375
532	Burkholderia phenoliruptrix BR3459a	BUPH_01642	hypothetical protein	253
532	Burkholderia cepacia GG4	GEM_3191	hypothetical protein	247
533	Burkholderia cepacia GG4	GEM_3822	ABC transporter permease	289
533	Burkholderia phenoliruptrix BR3459a	BUPH_05982	branched-chain amino acid transport system permease	286
534	Burkholderia cepacia GG4	GEM_5151	major facilitator superfamily MFS 1	436
534	Burkholderia phenoliruptrix BR3459a	BUPH_05973	major facilitator superfamily protein	436
535	Burkholderia phenoliruptrix BR3459a	BUPH_05972	permease	351
535	Burkholderia cepacia GG4	GEM_1828	permease	352
536	Burkholderia phenoliruptrix BR3459a	BUPH_05971	tRNA 2-selenouridine synthase	355
536	Burkholderia cepacia GG4	GEM_1829	tRNA 2-selenouridine synthase	375
537	Burkholderia phenoliruptrix BR3459a	BUPH_05970	selenide, water dikinase	354
537	Burkholderia cepacia GG4	GEM_5850	selenophosphate synthetase	354
538	Burkholderia phenoliruptrix BR3459a	BUPH_05960	TadE family protein	191
538	Burkholderia cepacia GG4	GEM_4605	TadE family protein	142
539	Burkholderia phenoliruptrix BR3459a	BUPH_05957	pilus assembly protein CpaF	455
539	Burkholderia cepacia GG4	GEM_4609	type II secretion system protein E	408
540	Burkholderia cepacia GG4	GEM_1916	hypothetical protein	67
540	Burkholderia phenoliruptrix BR3459a	BUPH_05950	pilus assembly protein Flp/PilA	81
541	Burkholderia cepacia GG4	GEM_5523	major facilitator superfamily transporter	452
541	Burkholderia phenoliruptrix BR3459a	BUPH_05944	MFS transporter, AAHS family, 4-hydroxybenzoate transporter	452
542	Burkholderia cepacia GG4	GEM_5555	tartrate dehydrogenase	361
542	Burkholderia phenoliruptrix BR3459a	BUPH_05942	tartrate dehydrogenase/decarboxylase	365
543	Burkholderia phenoliruptrix BR3459a	BUPH_05941	LysR family transcriptional regulator	307
543	Burkholderia cepacia GG4	GEM_5554	LysR family transcriptional regulator	330
544	Burkholderia cepacia GG4	GEM_5705	sigma-54 dependent transcription regulator	664
544	Burkholderia phenoliruptrix BR3459a	BUPH_05926	transcriptional regulator, propionate catabolism operon regulatory protein	659
545	Burkholderia cepacia GG4	GEM_5708	2-methylisocitrate dehydratase	864
545	Burkholderia phenoliruptrix BR3459a	BUPH_05923	aconitate hydratase 1	865
546	Burkholderia phenoliruptrix BR3459a	BUPH_05922	AcnD-accessory protein PrpF	394
546	Burkholderia cepacia GG4	GEM_5709	methylitaconate delta2-delta3-isomerase	406
547	Burkholderia cepacia GG4	GEM_3334	ABC transporter	314
547	Burkholderia phenoliruptrix BR3459a	BUPH_05909	antibiotic transport system ATP-binding protein	329
548	Burkholderia cepacia GG4	GEM_3333	ABC transporter	256
548	Burkholderia phenoliruptrix BR3459a	BUPH_05908	ABC transporter permease	253
549	Burkholderia phenoliruptrix BR3459a	BUPH_05902	MFS transporter MHS family shikimate and dehydroshikimate transport protein	438
549	Burkholderia cepacia GG4	GEM_4237	shikimate transporter	435
550	Burkholderia phenoliruptrix BR3459a	BUPH_05886	hypothetical protein	193
550	Burkholderia cepacia GG4	GEM_4434	hypothetical protein	195
551	Burkholderia phenoliruptrix BR3459a	BUPH_05885	lysine exporter protein LysE/YggA	211
551	Burkholderia cepacia GG4	GEM_5066	lysine exporter protein LysE/YggA	208
552	Burkholderia phenoliruptrix BR3459a	BUPH_05882	hypothetical protein	85
552	Burkholderia cepacia GG4	GEM_5763	hypothetical protein	86
553	Burkholderia phenoliruptrix BR3459a	BUPH_05880	cell division protein FtsI	573
553	Burkholderia cepacia GG4	GEM_4393	peptidoglycan glycosyltransferase	630
554	Burkholderia phenoliruptrix BR3459a	BUPH_05879	methyl-accepting chemotaxis protein	513
554	Burkholderia cepacia GG4	GEM_3645	methyl-accepting chemotaxis sensory transducer	517
555	Burkholderia cepacia GG4	GEM_4495	2,3-dimethylmalate lyase	561
555	Burkholderia phenoliruptrix BR3459a	BUPH_05878	phosphoenolpyruvate phosphomutase	574
556	Burkholderia phenoliruptrix BR3459a	BUPH_05877	phosphonopyruvate decarboxylase	387
556	Burkholderia cepacia GG4	GEM_4496	thiamine pyrophosphate binding domain-containing protein	395
557	Burkholderia phenoliruptrix BR3459a	BUPH_05876	2-aminoethylphosphonate--pyruvate transaminase	355
557	Burkholderia cepacia GG4	GEM_4497	aminotransferase	354
558	Burkholderia cepacia GG4	GEM_3648	hypothetical protein	194
558	Burkholderia phenoliruptrix BR3459a	BUPH_05873	molybdenum cofactor cytidylyltransferase	195
559	Burkholderia phenoliruptrix BR3459a	BUPH_05869	hydroxybutyrate-dimer hydrolase	700
559	Burkholderia cepacia GG4	GEM_2689	hydroxybutyrate-dimer hydrolase	696
560	Burkholderia phenoliruptrix BR3459a	BUPH_05863	polysaccharide deacetylase	284
560	Burkholderia cepacia GG4	GEM_0676	polysaccharide deacetylase	294
561	Burkholderia phenoliruptrix BR3459a	BUPH_05862	short-chain dehydrogenase/reductase SDR	246
561	Burkholderia cepacia GG4	GEM_3841	short-chain dehydrogenase/reductase SDR	252
562	Burkholderia cepacia GG4	GEM_4848	NAD-dependent protein deacetylase	344
562	Burkholderia phenoliruptrix BR3459a	BUPH_05860	silent information regulator protein Sir2	295
563	Burkholderia phenoliruptrix BR3459a	BUPH_05859	hypothetical protein	211
563	Burkholderia cepacia GG4	GEM_4847	hypothetical protein	215
564	Burkholderia phenoliruptrix BR3459a	BUPH_05858	6-phosphogluconate dehydrogenase	469
564	Burkholderia cepacia GG4	GEM_4846	6-phosphogluconate dehydrogenase	470
565	Burkholderia phenoliruptrix BR3459a	BUPH_05857	hypothetical protein	108
565	Burkholderia cepacia GG4	GEM_4269	hypothetical protein	109
566	Burkholderia phenoliruptrix BR3459a	BUPH_05855	hypothetical protein	105
566	Burkholderia cepacia GG4	GEM_4844	hypothetical protein	106
567	Burkholderia cepacia GG4	GEM_0777	cupin	103
567	Burkholderia phenoliruptrix BR3459a	BUPH_05854	cupin 2 barrel domain-containing protein	103
568	Burkholderia phenoliruptrix BR3459a	BUPH_05853	lipoprotein NlpD	258
568	Burkholderia cepacia GG4	GEM_4843	peptidase M23B	244
569	Burkholderia cepacia GG4	GEM_5728	threonine aldolase	337
569	Burkholderia phenoliruptrix BR3459a	BUPH_05852	threoninee aldolase	320
570	Burkholderia cepacia GG4	GEM_4831	major facilitator superfamily transporter	472
570	Burkholderia phenoliruptrix BR3459a	BUPH_05851	MFS transporter DHA2 family multidrug resistance protein	455
571	Burkholderia phenoliruptrix BR3459a	BUPH_05848	hypothetical protein	162
571	Burkholderia cepacia GG4	GEM_5762	hypothetical protein	127
572	Burkholderia phenoliruptrix BR3459a	BUPH_05845	sodium:dicarboxylate symporter	440
572	Burkholderia cepacia GG4	GEM_5489	sodium:dicarboxylate symporter	435
573	Burkholderia phenoliruptrix BR3459a	BUPH_05837	aldehyde dehydrogenase	475
573	Burkholderia cepacia GG4	GEM_4717	aldehyde dehydrogenase	474
574	Burkholderia cepacia GG4	GEM_5509	ECF subfamily RNA polymerase sigma-24 subunit	234
574	Burkholderia phenoliruptrix BR3459a	BUPH_05834	ECF subfamily RNA polymerase sigma-70 factor	236
575	Burkholderia phenoliruptrix BR3459a	BUPH_05833	blue (type 1) copper domain-containing protein	124
575	Burkholderia cepacia GG4	GEM_5510	blue (type 1) copper domain-containing protein	121
576	Burkholderia phenoliruptrix BR3459a	BUPH_05832	hypothetical protein	177
576	Burkholderia cepacia GG4	GEM_5511	hypothetical protein	182
577	Burkholderia cepacia GG4	GEM_5063	major facilitator superfamily MFS 1	436
577	Burkholderia phenoliruptrix BR3459a	BUPH_05831	MFS transporter, ACS family, tartrate transporter	436
578	Burkholderia cepacia GG4	GEM_5064	tartrate dehydrogenase	360
578	Burkholderia phenoliruptrix BR3459a	BUPH_05830	tartrate dehydrogenase/decarboxylase	364
579	Burkholderia phenoliruptrix BR3459a	BUPH_05829	LysR family transcriptional regulator	304
579	Burkholderia cepacia GG4	GEM_5065	LysR family transcriptional regulator	302
580	Burkholderia phenoliruptrix BR3459a	BUPH_05823	hypothetical protein	263
580	Burkholderia cepacia GG4	GEM_0914	hypothetical protein	256
581	Burkholderia cepacia GG4	GEM_5764	outer membrane porin	386
581	Burkholderia phenoliruptrix BR3459a	BUPH_05822	porin	387
582	Burkholderia phenoliruptrix BR3459a	BUPH_05821	D-methionine transport system substrate-binding protein	271
582	Burkholderia cepacia GG4	GEM_5765	YaeC family lipoprotein	268
583	Burkholderia cepacia GG4	GEM_5766	succinylglutamate desuccinylase	371
583	Burkholderia phenoliruptrix BR3459a	BUPH_05820	succinylglutamate desuccinylase/aspartoacylase	371
584	Burkholderia cepacia GG4	GEM_5039	lysine/arginine/ornithine ABC transporter periplasmic-binding protein	257
584	Burkholderia phenoliruptrix BR3459a	BUPH_05819	lysine/arginine/ornithine transport system substrate-binding protein	260
585	Burkholderia cepacia GG4	GEM_3981	hypothetical protein	377
585	Burkholderia phenoliruptrix BR3459a	BUPH_05818	spermidine/putrescine transport system substrate-binding protein	382
586	Burkholderia phenoliruptrix BR3459a	BUPH_05817	diguanylate cyclase	607
586	Burkholderia cepacia GG4	GEM_3982	diguanylate cyclase	591
587	Burkholderia cepacia GG4	GEM_5838	amidohydrolase	396
587	Burkholderia phenoliruptrix BR3459a	BUPH_05815	hippurate hydrolase	396
588	Burkholderia cepacia GG4	GEM_5840	IclR family transcriptional regulator	262
588	Burkholderia phenoliruptrix BR3459a	BUPH_05814	IclR family transcriptional regulator, pca regulon regulatory protein	274
589	Burkholderia phenoliruptrix BR3459a	BUPH_05813	GntR family transcriptional regulator	234
589	Burkholderia cepacia GG4	GEM_3299	GntR family transcriptional regulator	234
590	Burkholderia phenoliruptrix BR3459a	BUPH_05812	3-hydroxyisobutyrate dehydrogenase	302
590	Burkholderia cepacia GG4	GEM_3298	3-hydroxyisobutyrate dehydrogenase	296
591	Burkholderia cepacia GG4	GEM_3297	Hrp-dependent type III effector protein	428
591	Burkholderia phenoliruptrix BR3459a	BUPH_05811	type III effector Hrp-dependent outer	456
592	Burkholderia cepacia GG4	GEM_3296	aldolase	212
592	Burkholderia phenoliruptrix BR3459a	BUPH_05810	class II aldolase/adducin family protein	231
593	Burkholderia cepacia GG4	GEM_3295	major facilitator superfamily MFS 1	441
593	Burkholderia phenoliruptrix BR3459a	BUPH_05809	major facilitator superfamily protein	444
594	Burkholderia phenoliruptrix BR3459a	BUPH_05808	hydroxypyruvate isomerase	261
594	Burkholderia cepacia GG4	GEM_3294	Hydroxypyruvate isomerase	258
595	Burkholderia phenoliruptrix BR3459a	BUPH_05807	NAD-dependent epimerase/dehydratase	326
595	Burkholderia cepacia GG4	GEM_3293	NAD-dependent epimerase/dehydratase	323
596	Burkholderia phenoliruptrix BR3459a	BUPH_05806	acetyl-CoA acyltransferase	400
596	Burkholderia cepacia GG4	GEM_5841	beta-ketoadipyl CoA thiolase	400
597	Burkholderia phenoliruptrix BR3459a	BUPH_05804	hypothetical protein	388
597	Burkholderia cepacia GG4	GEM_3666	hypothetical protein	371
598	Burkholderia phenoliruptrix BR3459a	BUPH_05801	LysR family transcriptional regulator	298
598	Burkholderia cepacia GG4	GEM_5335	LysR family transcriptional regulator	305
599	Burkholderia phenoliruptrix BR3459a	BUPH_05799	LysR family transcriptional regulator	302
599	Burkholderia cepacia GG4	GEM_4997	LysR family transcriptional regulator	297
600	Burkholderia phenoliruptrix BR3459a	BUPH_05798	NAD(P)H dehydrogenase	258
600	Burkholderia cepacia GG4	GEM_4996	NAD(P)H dehydrogenase (quinone)	261
601	Burkholderia phenoliruptrix BR3459a	BUPH_05797	esterase	275
601	Burkholderia cepacia GG4	GEM_3324	esterase	300
602	Burkholderia cepacia GG4	GEM_3654	aspartate carbamoyltransferase	431
602	Burkholderia phenoliruptrix BR3459a	BUPH_05796	aspartate carbamoyltransferase catalytic subunit	418
603	Burkholderia cepacia GG4	GEM_0493	dihydrodipicolinate synthase	297
603	Burkholderia phenoliruptrix BR3459a	BUPH_05794	hypothetical protein	296
604	Burkholderia phenoliruptrix BR3459a	BUPH_05788	hypothetical protein	304
604	Burkholderia cepacia GG4	GEM_3680	hypothetical protein	293
605	Burkholderia phenoliruptrix BR3459a	BUPH_05787	rhodanese domain-containing protein	151
605	Burkholderia cepacia GG4	GEM_3524	Rhodanese domain-containing protein	139
606	Burkholderia phenoliruptrix BR3459a	BUPH_05786	AraC family transcriptional regulator, transcriptional activator FtrA	320
606	Burkholderia cepacia GG4	GEM_3525	transcriptional activator FtrA	324
607	Burkholderia phenoliruptrix BR3459a	BUPH_05784	sulfate transporter	565
607	Burkholderia cepacia GG4	GEM_3876	sulfate transporter	572
608	Burkholderia phenoliruptrix BR3459a	BUPH_05783	lysine exporter protein LysE/YggA	215
608	Burkholderia cepacia GG4	GEM_5228	lysine exporter protein LysE/YggA	210
609	Burkholderia phenoliruptrix BR3459a	BUPH_05781	glyoxalase/bleomycin resistance protein/dioxygenase	144
609	Burkholderia cepacia GG4	GEM_0483	glyoxalase/bleomycin resistance protein/dioxygenase	145
610	Burkholderia phenoliruptrix BR3459a	BUPH_05780	acriflavin resistance protein	1062
610	Burkholderia cepacia GG4	GEM_4331	acriflavin resistance protein	1055
611	Burkholderia phenoliruptrix BR3459a	BUPH_05779	RND family efflux transporter MFP subunit	407
611	Burkholderia cepacia GG4	GEM_4332	RND family efflux transporter MFP subunit	410
612	Burkholderia phenoliruptrix BR3459a	BUPH_05778	NodT family RND efflux system, outer membrane lipoprotein	518
612	Burkholderia cepacia GG4	GEM_4333	RND efflux system outer membrane lipoprotein	501
613	Burkholderia cepacia GG4	GEM_4334	two component heavy metal response transcriptional regulator	231
613	Burkholderia phenoliruptrix BR3459a	BUPH_05777	two-component system, OmpR family, copper resistance phosphate regulon response regulator CusR	228
614	Burkholderia cepacia GG4	GEM_4335	heavy metal sensor signal transduction histidine kinase	482
614	Burkholderia phenoliruptrix BR3459a	BUPH_05776	two-component system, OmpR family, heavy metal sensor histidine kinase CusS	494
615	Burkholderia phenoliruptrix BR3459a	BUPH_05775	hypothetical protein	224
615	Burkholderia cepacia GG4	GEM_4015	hypothetical protein	225
616	Burkholderia phenoliruptrix BR3459a	BUPH_05769	hypothetical protein	96
616	Burkholderia cepacia GG4	GEM_3665	hypothetical protein	101
617	Burkholderia cepacia GG4	GEM_3664	two component transcriptional regulator	237
617	Burkholderia phenoliruptrix BR3459a	BUPH_08116	winged helix family two component transcriptional regulator	237
618	Burkholderia cepacia GG4	GEM_3663	sensor signal transduction histidine kinase	448
618	Burkholderia phenoliruptrix BR3459a	BUPH_05765	two-component system, OmpR family, osmolarity sensor histidine kinase EnvZ	454
619	Burkholderia phenoliruptrix BR3459a	BUPH_05758	cellulose synthase	734
619	Burkholderia cepacia GG4	GEM_2044	cellulose synthase catalytic subunit	845
620	Burkholderia phenoliruptrix BR3459a	BUPH_05753	2,4-dihydroxyhept-2-ene-1,7-dioic acid aldolase	267
620	Burkholderia cepacia GG4	GEM_4383	2-dehydro-3-deoxyglucarate aldolase	268
621	Burkholderia phenoliruptrix BR3459a	BUPH_05752	2-oxo-hepta-3-ene-1,7-dioic acid hydratase	267
621	Burkholderia cepacia GG4	GEM_4384	4-oxalocrotonate decarboxylase	267
622	Burkholderia cepacia GG4	GEM_4385	5-carboxymethyl-2-hydroxymuconate delta-isomerase	130
622	Burkholderia phenoliruptrix BR3459a	BUPH_05751	5-carboxymethyl-2-hydroxymuconate isomerase	133
623	Burkholderia phenoliruptrix BR3459a	BUPH_05750	3,4-dihydroxyphenylacetate 2,3-dioxygenase	287
623	Burkholderia cepacia GG4	GEM_4386	3,4-dihydroxyphenylacetate 2,3-dioxygenase	282
624	Burkholderia cepacia GG4	GEM_4387	5-carboxymethyl-2-hydroxymuconate semialdehyde dehydrogenase	487
624	Burkholderia phenoliruptrix BR3459a	BUPH_05749	5-carboxymethyl-2-hydroxymuconic-semialdehyde dehydrogenase	485
625	Burkholderia cepacia GG4	GEM_4388	5-carboxymethyl-2-hydroxymuconate delta-isomerase	254
625	Burkholderia phenoliruptrix BR3459a	BUPH_05748	5-oxo-1,2,5 tricarboxylic-3-penta acido decarboxylase	252
626	Burkholderia phenoliruptrix BR3459a	BUPH_05747	5-carboxymethyl-2-hydroxymuconate delta-isomerase	257
626	Burkholderia cepacia GG4	GEM_4389	5-carboxymethyl-2-hydroxymuconate delta-isomerase	224
627	Burkholderia phenoliruptrix BR3459a	BUPH_05746	hypothetical protein	141
627	Burkholderia cepacia GG4	GEM_4390	MarR family transcriptional regulator	155
628	Burkholderia cepacia GG4	GEM_4648	major facilitator superfamily MFS 1	475
628	Burkholderia phenoliruptrix BR3459a	BUPH_05744	major facilitator superfamily protein	469
629	Burkholderia phenoliruptrix BR3459a	BUPH_05743	malonate-semialdehyde dehydrogenase (acetylating) / methylmalonate-semialdehyde dehydrogenase	507
629	Burkholderia cepacia GG4	GEM_1998	methylmalonate-semialdehyde dehydrogenase	506
630	Burkholderia phenoliruptrix BR3459a	BUPH_05742	major facilitator superfamily protein	446
630	Burkholderia cepacia GG4	GEM_4313	major facilitator superfamily transporter	414
631	Burkholderia phenoliruptrix BR3459a	BUPH_05741	isochorismatase	187
631	Burkholderia cepacia GG4	GEM_3880	isochorismatase hydrolase	187
632	Burkholderia cepacia GG4	GEM_4315	MarR family transcriptional regulator	156
632	Burkholderia phenoliruptrix BR3459a	BUPH_05740	regulatory protein MarR	150
633	Burkholderia phenoliruptrix BR3459a	BUPH_05709	NUDIX hydrolase	138
633	Burkholderia cepacia GG4	GEM_1751	NUDIX hydrolase	142
634	Burkholderia cepacia GG4	GEM_3560	glucose dehydrogenase	815
634	Burkholderia phenoliruptrix BR3459a	BUPH_05708	quinoprotein glucose dehydrogenase	888
635	Burkholderia cepacia GG4	GEM_2192	heat shock protein Hsp20	146
635	Burkholderia phenoliruptrix BR3459a	BUPH_05691	HSP20 family protein	146
636	Burkholderia phenoliruptrix BR3459a	BUPH_05690	heat shock protein HSP20	139
636	Burkholderia cepacia GG4	GEM_2193	heat shock protein Hsp20	138
637	Burkholderia phenoliruptrix BR3459a	BUPH_05675	NADH:flavin oxidoreductase	353
637	Burkholderia cepacia GG4	GEM_3696	NADH:flavin oxidoreductase	353
638	Burkholderia phenoliruptrix BR3459a	BUPH_05674	arsR family transcriptional regulator	105
638	Burkholderia cepacia GG4	GEM_3697	ArsR family transcriptional regulator	102
639	Burkholderia phenoliruptrix BR3459a	BUPH_05671	alanine dehydrogenase	372
639	Burkholderia cepacia GG4	GEM_4399	alanine dehydrogenase	371
640	Burkholderia phenoliruptrix BR3459a	BUPH_05670	lipoprotein	106
640	Burkholderia cepacia GG4	GEM_3989	lipoprotein	99
641	Burkholderia cepacia GG4	GEM_3991	ECF subfamily RNA polymerase sigma-24 subunit	186
641	Burkholderia phenoliruptrix BR3459a	BUPH_05669	ECF subfamily RNA polymerase sigma-70 factor	186
642	Burkholderia phenoliruptrix BR3459a	BUPH_05667	hypothetical protein	138
642	Burkholderia cepacia GG4	GEM_3992	hypothetical protein	139
643	Burkholderia cepacia GG4	GEM_3994	integral membrane protein	167
643	Burkholderia phenoliruptrix BR3459a	BUPH_05668	membrane-associated protein	173
644	Burkholderia phenoliruptrix BR3459a	BUPH_05666	hypothetical protein	520
644	Burkholderia cepacia GG4	GEM_3998	hypothetical protein	464
645	Burkholderia phenoliruptrix BR3459a	BUPH_05665	hypothetical protein	385
645	Burkholderia cepacia GG4	GEM_3999	hypothetical protein	387
646	Burkholderia cepacia GG4	GEM_1671	albicidin resistance protein	342
646	Burkholderia phenoliruptrix BR3459a	BUPH_05663	antibiotic resistance transcriptional regulator, MerR family	327
647	Burkholderia phenoliruptrix BR3459a	BUPH_05653	gluconate utilization system LacI family transcriptional regulator	355
647	Burkholderia cepacia GG4	GEM_3435	lacI family transcriptional regulator	348
648	Burkholderia phenoliruptrix BR3459a	BUPH_05652	cytochrome o ubiquinol oxidase subunit II	268
648	Burkholderia cepacia GG4	GEM_0724	ubiquinol oxidase subunit II	296
649	Burkholderia phenoliruptrix BR3459a	BUPH_05651	cytochrome o ubiquinol oxidase subunit I	668
649	Burkholderia cepacia GG4	GEM_0725	cytochrome-c oxidase	670
650	Burkholderia phenoliruptrix BR3459a	BUPH_05650	cytochrome o ubiquinol oxidase subunit III	202
650	Burkholderia cepacia GG4	GEM_1361	cytochrome o ubiquinol oxidase subunit III	202
651	Burkholderia cepacia GG4	GEM_1362	cytochrome C oxidase subunit IV	110
651	Burkholderia phenoliruptrix BR3459a	BUPH_05649	cytochrome o ubiquinol oxidase operon protein cyoD	110
652	Burkholderia phenoliruptrix BR3459a	BUPH_05639	PA-phosphatase-like phosphoesterase	173
652	Burkholderia cepacia GG4	GEM_4946	phosphoesterase PA-phosphatase-like protein	195
653	Burkholderia phenoliruptrix BR3459a	BUPH_06703	hypothetical protein	128
653	Burkholderia cepacia GG4	GEM_3853	hypothetical protein	128
654	Burkholderia cepacia GG4	GEM_4355	NodT family RND efflux system outer membrane lipoprotein	498
654	Burkholderia phenoliruptrix BR3459a	BUPH_05630	NodT family RND efflux system, outer membrane lipoprotein	486
655	Burkholderia phenoliruptrix BR3459a	BUPH_05629	antibiotic transport system permease	380
655	Burkholderia cepacia GG4	GEM_4354	efflux ABC transporter inner membrane protein	384
656	Burkholderia cepacia GG4	GEM_4353	ABC transporter ATPase	315
656	Burkholderia phenoliruptrix BR3459a	BUPH_05628	ABC transporter ATP-binding protein	314
657	Burkholderia phenoliruptrix BR3459a	BUPH_05627	HlyD family secretion protein	322
657	Burkholderia cepacia GG4	GEM_4352	secretion protein HlyD family protein	325
658	Burkholderia phenoliruptrix BR3459a	BUPH_05623	LysR family transcriptional regulator	283
658	Burkholderia cepacia GG4	GEM_5647	LysR family transcriptional regulator	287
659	Burkholderia phenoliruptrix BR3459a	BUPH_05610	OsmC family protein	158
659	Burkholderia cepacia GG4	GEM_5603	OsmC family protein	158
660	Burkholderia phenoliruptrix BR3459a	BUPH_05609	hypothetical protein	80
660	Burkholderia cepacia GG4	GEM_3496	hypothetical protein	77
661	Burkholderia phenoliruptrix BR3459a	BUPH_05608	AsnC family transcriptional regulator	155
661	Burkholderia cepacia GG4	GEM_3198	AsnC family transcriptional regulator	154
662	Burkholderia phenoliruptrix BR3459a	BUPH_05607	lysine exporter protein LysE/YggA	224
662	Burkholderia cepacia GG4	GEM_3199	transporter-LysE family	207
663	Burkholderia phenoliruptrix BR3459a	BUPH_05606	hypothetical protein	106
663	Burkholderia cepacia GG4	GEM_2171	hypothetical protein	110
664	Burkholderia phenoliruptrix BR3459a	BUPH_05605	hypothetical protein	158
664	Burkholderia cepacia GG4	GEM_2572	hypothetical protein	172
665	Burkholderia phenoliruptrix BR3459a	BUPH_05604	kumamolisin	519
665	Burkholderia cepacia GG4	GEM_3200	peptidase S53 propeptide	529
666	Burkholderia phenoliruptrix BR3459a	BUPH_05603	peptidase S10 serine carboxypeptidase family protein	551
666	Burkholderia cepacia GG4	GEM_3201	peptidase S10, serine carboxypeptidase	558
667	Burkholderia cepacia GG4	GEM_3202	NAD synthetase	282
667	Burkholderia phenoliruptrix BR3459a	BUPH_05599	NAD+ synthase	286
668	Burkholderia phenoliruptrix BR3459a	BUPH_05598	hypothetical protein	325
668	Burkholderia cepacia GG4	GEM_3214	hypothetical protein	249
669	Burkholderia phenoliruptrix BR3459a	BUPH_05584	PDZ/DHR/GLGF domain-containing protein	516
669	Burkholderia cepacia GG4	GEM_3944	peptidase S1 and S6, chymotrypsin/Hap	531
670	Burkholderia cepacia GG4	GEM_4104	2,5-dichloro-2,5-cyclohexadiene-1,4-diol dehydrogenase LinX	283
670	Burkholderia phenoliruptrix BR3459a	BUPH_05581	short-chain dehydrogenase/reductase SDR	260
671	Burkholderia phenoliruptrix BR3459a	BUPH_05579	class V aminotransferase	375
671	Burkholderia cepacia GG4	GEM_3389	class V aminotransferase	375
672	Burkholderia phenoliruptrix BR3459a	BUPH_05575	hypothetical protein	94
672	Burkholderia cepacia GG4	GEM_4280	hypothetical protein	96
673	Burkholderia phenoliruptrix BR3459a	BUPH_05560	DeoR family transcriptional regulator	258
673	Burkholderia cepacia GG4	GEM_3205	DeoR family transcriptional regulator	252
674	Burkholderia cepacia GG4	GEM_5897	2-aminoethylphosphonate ABC transporter substrate-binding protein	363
674	Burkholderia phenoliruptrix BR3459a	BUPH_05559	2-aminoethylphosphonate transport system substrate-binding protein	362
675	Burkholderia phenoliruptrix BR3459a	BUPH_05558	2-aminoethylphosphonate transport system ATP-binding protein	369
675	Burkholderia cepacia GG4	GEM_5898	ABC transporter ATP-binding protein	367
676	Burkholderia phenoliruptrix BR3459a	BUPH_05557	2-aminoethylphosphonate transport system permease protein	315
676	Burkholderia cepacia GG4	GEM_5899	ABC transporter permease	306
677	Burkholderia phenoliruptrix BR3459a	BUPH_05556	2-aminoethylphosphonate transport system permease protein	287
677	Burkholderia cepacia GG4	GEM_5900	ABC transporter permease	286
678	Burkholderia phenoliruptrix BR3459a	BUPH_05555	GntR family transcriptional regulator	259
678	Burkholderia cepacia GG4	GEM_0284	GntR family transcriptional regulator	242
679	Burkholderia phenoliruptrix BR3459a	BUPH_05554	phosphonoacetate hydrolase	431
679	Burkholderia cepacia GG4	GEM_5901	phosphonoacetate hydrolase	436
680	Burkholderia phenoliruptrix BR3459a	BUPH_05553	aldehyde dehydrogenase	483
680	Burkholderia cepacia GG4	GEM_5902	aldehyde dehydrogenase	484
681	Burkholderia cepacia GG4	GEM_5903	HD phosphohydrolase-like protein	183
681	Burkholderia phenoliruptrix BR3459a	BUPH_05552	phosphonate degradation operon associated HDIG domain-containing protein	182
682	Burkholderia cepacia GG4	GEM_2511	hypothetical protein	84
682	Burkholderia phenoliruptrix BR3459a	BUPH_06217	transglucosyllase-associated protein	84
683	Burkholderia phenoliruptrix BR3459a	BUPH_06215	metallophosphoesterase	387
683	Burkholderia cepacia GG4	GEM_3757	metallophosphoesterase	382
684	Burkholderia cepacia GG4	GEM_3758	hypothetical protein	194
684	Burkholderia phenoliruptrix BR3459a	BUPH_06213	NADH dehydrogenase/NAD(P)H nitroreductase RutE	194
685	Burkholderia phenoliruptrix BR3459a	BUPH_06212	2OG-Fe(II) oxygenase	203
685	Burkholderia cepacia GG4	GEM_3759	2OG-Fe(II) oxygenase	201
686	Burkholderia cepacia GG4	GEM_5184	Major facilitator superfamily (MFS 1) transporter	434
686	Burkholderia phenoliruptrix BR3459a	BUPH_06206	major facilitator superfamily protein	433
687	Burkholderia phenoliruptrix BR3459a	BUPH_06205	hypothetical protein	259
687	Burkholderia cepacia GG4	GEM_5185	hypothetical protein	257
688	Burkholderia phenoliruptrix BR3459a	BUPH_06204	LysR family transcriptional regulator	312
688	Burkholderia cepacia GG4	GEM_5186	LysR family transcriptional regulator	310
689	Burkholderia phenoliruptrix BR3459a	BUPH_06200	malonate decarboxylase subunit beta	295
689	Burkholderia cepacia GG4	GEM_2184	malonate decarboxylase subunit beta	307
690	Burkholderia cepacia GG4	GEM_2186	malonate decarboxylase alpha-subunit	548
690	Burkholderia phenoliruptrix BR3459a	BUPH_06197	malonate decarboxylase subunit alpha	552
691	Burkholderia cepacia GG4	GEM_2668	carbohydrate-selective porin OprB	488
691	Burkholderia phenoliruptrix BR3459a	BUPH_06193	porin	510
692	Burkholderia phenoliruptrix BR3459a	BUPH_06192	hypothetical protein	230
692	Burkholderia cepacia GG4	GEM_3787	hypothetical protein	230
693	Burkholderia cepacia GG4	GEM_3788	arylamine N-acetyltransferase	277
693	Burkholderia phenoliruptrix BR3459a	BUPH_06191	N-hydroxyarylamine O-acetyltransferase	278
694	Burkholderia phenoliruptrix BR3459a	BUPH_06188	octopine/nopaline transport system permease protein	235
694	Burkholderia cepacia GG4	GEM_4552	polar amino acid ABC transporter inner membrane subunit	238
695	Burkholderia cepacia GG4	GEM_4551	amino acid ABC transporter permease	231
695	Burkholderia phenoliruptrix BR3459a	BUPH_06187	octopine/nopaline transport system permease protein	251
696	Burkholderia cepacia GG4	GEM_4554	ABC transporter	268
696	Burkholderia phenoliruptrix BR3459a	BUPH_06186	octopine/nopaline transport system ATP-binding protein	269
697	Burkholderia phenoliruptrix BR3459a	BUPH_06183	GntR family transcriptional regulator, histidine utilization repressor	269
697	Burkholderia cepacia GG4	GEM_5653	transcriptional regulator, histidine utilization repressor, GntR family	245
698	Burkholderia phenoliruptrix BR3459a	BUPH_06177	FAD linked oxidase domain-containing protein	473
698	Burkholderia cepacia GG4	GEM_4566	FAD linked oxidase domain-containing protein	463
699	Burkholderia phenoliruptrix BR3459a	BUPH_06172	cytochrome d ubiquinol oxidase subunit II	334
699	Burkholderia cepacia GG4	GEM_5726	cytochrome d ubiquinol oxidase, subunit II	335
700	Burkholderia cepacia GG4	GEM_5727	cytochrome bd ubiquinol oxidase subunit I	470
700	Burkholderia phenoliruptrix BR3459a	BUPH_06171	cytochrome d ubiquinol oxidase subunit I	470
701	Burkholderia phenoliruptrix BR3459a	BUPH_06168	dihydroxy-acid dehydratase	605
701	Burkholderia cepacia GG4	GEM_4481	dihydroxy-acid dehydratase	605
702	Burkholderia cepacia GG4	GEM_5879	2,5-dioxopentanoate dehydrogenase	525
702	Burkholderia phenoliruptrix BR3459a	BUPH_06164	NADP-dependent aldehyde dehydrogenase	535
703	Burkholderia phenoliruptrix BR3459a	BUPH_06163	GntR family transcriptional regulator	314
703	Burkholderia cepacia GG4	GEM_2349	regulatory protein, GntR	253
704	Burkholderia cepacia GG4	GEM_5878	d-galactonate transporter	476
704	Burkholderia phenoliruptrix BR3459a	BUPH_06162	MFS transporter, ACS family, glucarate transporter	453
705	Burkholderia phenoliruptrix BR3459a	BUPH_06160	galactarate dehydratase	529
705	Burkholderia cepacia GG4	GEM_5883	galactarate dehydratase	517
706	Burkholderia phenoliruptrix BR3459a	BUPH_06159	NAD-dependent epimerase/dehydratase	280
706	Burkholderia cepacia GG4	GEM_5230	NAD-dependent epimerase/dehydratase	278
707	Burkholderia phenoliruptrix BR3459a	BUPH_06154	porin	399
707	Burkholderia cepacia GG4	GEM_4356	porin	405
708	Burkholderia phenoliruptrix BR3459a	BUPH_06153	class II aldolase/adducin family protein	258
708	Burkholderia cepacia GG4	GEM_3796	class II aldolase/adducin family protein	258
709	Burkholderia phenoliruptrix BR3459a	BUPH_06151	hypothetical protein	184
709	Burkholderia cepacia GG4	GEM_3798	hypothetical protein	184
710	Burkholderia phenoliruptrix BR3459a	BUPH_06150	alpha/beta fold family hydrolase	328
710	Burkholderia cepacia GG4	GEM_3799	alpha/beta hydrolase	307
711	Burkholderia phenoliruptrix BR3459a	BUPH_06149	hypothetical protein	293
711	Burkholderia cepacia GG4	GEM_3800	metal-dependent hydrolase	301
712	Burkholderia phenoliruptrix BR3459a	BUPH_06148	short-chain dehydrogenase/reductase SDR	302
712	Burkholderia cepacia GG4	GEM_3801	short-chain dehydrogenase/reductase SDR	312
713	Burkholderia cepacia GG4	GEM_3802	flavin-containing monooxygenase FMO	531
713	Burkholderia phenoliruptrix BR3459a	BUPH_06147	flavin-containing monooxygenase-like protein	532
714	Burkholderia cepacia GG4	GEM_3807	MerR family transcriptional regulator	272
714	Burkholderia phenoliruptrix BR3459a	BUPH_06146	regulatory protein MerR	316
715	Burkholderia cepacia GG4	GEM_3808	N-acetyltransferase GCN5	186
715	Burkholderia phenoliruptrix BR3459a	BUPH_06145	phosphinothricin acetyltransferase	195
716	Burkholderia phenoliruptrix BR3459a	BUPH_06144	drug/metabolite family efflux pump	295
716	Burkholderia cepacia GG4	GEM_3580	hypothetical protein	295
717	Burkholderia cepacia GG4	GEM_3579	GntR family transcriptional regulator	485
717	Burkholderia phenoliruptrix BR3459a	BUPH_06143	Putative HTH-type transcriptional regulator	480
718	Burkholderia phenoliruptrix BR3459a	BUPH_06137	NERD domain-containing protein	564
718	Burkholderia cepacia GG4	GEM_3813	NERD domain-containing protein	555
719	Burkholderia cepacia GG4	GEM_5353	oxidoreductase molybdopterin binding protein	166
719	Burkholderia phenoliruptrix BR3459a	BUPH_06135	oxidoreductase molybdopterin-binding protein	180
720	Burkholderia phenoliruptrix BR3459a	BUPH_06133	response regulator receiver	284
720	Burkholderia cepacia GG4	GEM_3814	response regulator receiver protein	284
721	Burkholderia phenoliruptrix BR3459a	BUPH_06132	FAD dependent oxidoreductase	446
721	Burkholderia cepacia GG4	GEM_3817	FAD dependent oxidoreductase	427
722	Burkholderia phenoliruptrix BR3459a	BUPH_06129	ornithine cyclodeaminase	310
722	Burkholderia cepacia GG4	GEM_4275	ornithine cyclodeaminase	311
723	Burkholderia phenoliruptrix BR3459a	BUPH_06128	glucose-6-phosphate 1-dehydrogenase	493
723	Burkholderia cepacia GG4	GEM_5781	glucose-6-phosphate 1-dehydrogenase	491
724	Burkholderia cepacia GG4	GEM_3048	transmembrane protein	260
724	Burkholderia phenoliruptrix BR3459a	BUPH_06127	type VI secretion system protein ImpK	259
725	Burkholderia cepacia GG4	GEM_3047	type VI secretion system protein	448
725	Burkholderia phenoliruptrix BR3459a	BUPH_06126	type VI secretion system protein ImpJ	448
726	Burkholderia cepacia GG4	GEM_3046	type VI secretion system protein	199
726	Burkholderia phenoliruptrix BR3459a	BUPH_06125	type VI secretion system protein VasD	208
727	Burkholderia phenoliruptrix BR3459a	BUPH_06124	hypothetical protein	216
727	Burkholderia cepacia GG4	GEM_3045	Tetratricopeptide TPR 2 repeat protein	212
728	Burkholderia cepacia GG4	GEM_3044	type VI secretion system protein	171
728	Burkholderia phenoliruptrix BR3459a	BUPH_06123	type VI secretion system protein ImpB	175
729	Burkholderia cepacia GG4	GEM_3043	type VI secretion protein	496
729	Burkholderia phenoliruptrix BR3459a	BUPH_06122	type VI secretion system protein ImpC	496
730	Burkholderia cepacia GG4	GEM_3042	type VI secretion system protein	167
730	Burkholderia phenoliruptrix BR3459a	BUPH_06121	type VI secretion system secreted protein Hcp	167
731	Burkholderia phenoliruptrix BR3459a	BUPH_06120	type VI secretion system protein ImpF	159
731	Burkholderia cepacia GG4	GEM_3041	type VI secretion system protein TssE	161
732	Burkholderia cepacia GG4	GEM_3040	type VI secretion system protein	611
732	Burkholderia phenoliruptrix BR3459a	BUPH_06119	type VI secretion system protein ImpG	612
733	Burkholderia cepacia GG4	GEM_3039	type VI secretion system protein	366
733	Burkholderia phenoliruptrix BR3459a	BUPH_06118	type VI secretion system protein ImpH	336
734	Burkholderia cepacia GG4	GEM_3038	type VI secretion ATPase, ClpV1 family	889
734	Burkholderia phenoliruptrix BR3459a	BUPH_06117	type VI secretion system protein VasG	891
735	Burkholderia phenoliruptrix BR3459a	BUPH_06116	type VI secretion system protein ImpA	372
735	Burkholderia cepacia GG4	GEM_3037	type VI secretion-associated protein, ImpA family	373
736	Burkholderia cepacia GG4	GEM_3036	OmpA/MotB domain-containing protein	318
736	Burkholderia phenoliruptrix BR3459a	BUPH_06115	Outer membrane protein A	300
737	Burkholderia cepacia GG4	GEM_3035	hypothetical protein	329
737	Burkholderia phenoliruptrix BR3459a	BUPH_06114	type VI secretion system protein ImpM	330
738	Burkholderia cepacia GG4	GEM_3034	type VI secretion protein IcmF	1313
738	Burkholderia phenoliruptrix BR3459a	BUPH_06113	type VI secretion system protein ImpL	1291
739	Burkholderia cepacia GG4	GEM_3033	peptidase M15B and M15C DD-carboxypeptidase VanY/endolysin	281
739	Burkholderia phenoliruptrix BR3459a	BUPH_06499	Putative metalopeptidase	281
740	Burkholderia phenoliruptrix BR3459a	BUPH_06111	hypothetical protein	325
740	Burkholderia cepacia GG4	GEM_3032	tail fiber protein	317
741	Burkholderia cepacia GG4	GEM_0330	alcohol dehydrogenase	350
741	Burkholderia phenoliruptrix BR3459a	BUPH_06108	alcohol dehydrogenase GroES domain-containing protein	350
742	Burkholderia phenoliruptrix BR3459a	BUPH_06107	AraC family transcriptional regulator	329
742	Burkholderia cepacia GG4	GEM_0331	AraC family transcriptional regulator	314
743	Burkholderia phenoliruptrix BR3459a	BUPH_06105	D-3-phosphoglycerate dehydrogenase	310
743	Burkholderia cepacia GG4	GEM_3315	D-isomer specific 2-hydroxyacid dehydrogenase	309
744	Burkholderia phenoliruptrix BR3459a	BUPH_06101	hypothetical protein	96
744	Burkholderia cepacia GG4	GEM_3403	hypothetical protein	96
745	Burkholderia phenoliruptrix BR3459a	BUPH_06100	hypothetical protein	372
745	Burkholderia cepacia GG4	GEM_4340	hypothetical protein	356
746	Burkholderia phenoliruptrix BR3459a	BUPH_06099	esterase	290
746	Burkholderia cepacia GG4	GEM_3847	esterase	310
747	Burkholderia phenoliruptrix BR3459a	BUPH_06098	hypothetical protein	369
747	Burkholderia cepacia GG4	GEM_3848	hypothetical protein	365
748	Burkholderia phenoliruptrix BR3459a	BUPH_06097	porin	386
748	Burkholderia cepacia GG4	GEM_3849	porin	384
749	Burkholderia phenoliruptrix BR3459a	BUPH_06094	lipoprotein NlpD	310
749	Burkholderia cepacia GG4	GEM_3856	peptidase M23	278
750	Burkholderia phenoliruptrix BR3459a	BUPH_06093	alpha/beta fold family hydrolase	272
750	Burkholderia cepacia GG4	GEM_0296	alpha/beta fold family hydrolase	271
751	Burkholderia cepacia GG4	GEM_4223	2Fe-2S iron-sulfur cluster binding domain-containing protein	151
751	Burkholderia phenoliruptrix BR3459a	BUPH_06091	isoquinoline 1-oxidoreductase subunit alpha	151
752	Burkholderia cepacia GG4	GEM_4222	aldehyde oxidase and xanthine dehydrogenase molybdopterin binding protein	739
752	Burkholderia phenoliruptrix BR3459a	BUPH_06090	isoquinoline 1-oxidoreductase subunit beta	750
753	Burkholderia cepacia GG4	GEM_4221	cytochrome c, class I	439
753	Burkholderia phenoliruptrix BR3459a	BUPH_06089	gluconate 2-dehydrogenase	431
754	Burkholderia cepacia GG4	GEM_0288	spermidine/putrescine ABC transporter ATPase subuni	363
754	Burkholderia phenoliruptrix BR3459a	BUPH_06085	spermidine/putrescine transport system ATP-binding protein	357
755	Burkholderia cepacia GG4	GEM_3858	LysR family transcriptional regulator	290
755	Burkholderia phenoliruptrix BR3459a	BUPH_06081	LysR family transcriptional regulator, glycine cleavage system transcriptional activator	306
756	Burkholderia phenoliruptrix BR3459a	BUPH_06080	Ca2+:H+ antiporter	360
756	Burkholderia cepacia GG4	GEM_3928	sodium/calcium exchanger membrane region	362
757	Burkholderia phenoliruptrix BR3459a	BUPH_06077	hypothetical protein	114
757	Burkholderia cepacia GG4	GEM_3744	hypothetical protein	109
758	Burkholderia phenoliruptrix BR3459a	BUPH_06076	hypothetical protein	147
758	Burkholderia cepacia GG4	GEM_3745	signal-transduction protein	153
759	Burkholderia phenoliruptrix BR3459a	BUPH_06075	GTP cyclohydrolase II	216
759	Burkholderia cepacia GG4	GEM_3746	GTP cyclohydrolase II	216
760	Burkholderia cepacia GG4	GEM_2709	major facilitator superfamily MFS 1	454
760	Burkholderia phenoliruptrix BR3459a	BUPH_06044	MFS transporter, AAHS family, 4-hydroxybenzoate transporter	455
761	Burkholderia phenoliruptrix BR3459a	BUPH_06032	hypothetical protein	388
761	Burkholderia cepacia GG4	GEM_0213	hypothetical protein	388
762	Burkholderia phenoliruptrix BR3459a	BUPH_06031	hypothetical protein	384
762	Burkholderia cepacia GG4	GEM_0214	hypothetical protein	384
763	Burkholderia cepacia GG4	GEM_0215	ABC transporter	235
763	Burkholderia phenoliruptrix BR3459a	BUPH_06030	ABC transporter-like protein	240
764	Burkholderia phenoliruptrix BR3459a	BUPH_06029	RND family efflux transporter MFP subunit	400
764	Burkholderia cepacia GG4	GEM_0216	RND family efflux transporter MFP subunit	401
765	Burkholderia phenoliruptrix BR3459a	BUPH_06027	ketopantoate reductase ApbA/PanE domain-containing protein	299
765	Burkholderia cepacia GG4	GEM_5420	NmrA family protein	295
766	Burkholderia phenoliruptrix BR3459a	BUPH_06026	AraC family transcriptional regulator	297
766	Burkholderia cepacia GG4	GEM_5421	AraC family transcriptional regulator	301
767	Burkholderia phenoliruptrix BR3459a	BUPH_06022	hypothetical protein	88
767	Burkholderia cepacia GG4	GEM_3288	hypothetical protein	114
768	Burkholderia cepacia GG4	GEM_4234	HipA domain-containing protein	444
768	Burkholderia phenoliruptrix BR3459a	BUPH_06012	HipA-like protein	452
769	Burkholderia cepacia GG4	GEM_4560	binding-protein-dependent transport system inner membrane protein	291
769	Burkholderia phenoliruptrix BR3459a	BUPH_06003	spermidine/putrescine transport system permease	270
770	Burkholderia cepacia GG4	GEM_1994	two component transcriptional regulator	234
770	Burkholderia phenoliruptrix BR3459a	BUPH_05999	winged helix family two component transcriptional regulator	248
771	Burkholderia phenoliruptrix BR3459a	BUPH_05998	FecR protein	494
771	Burkholderia cepacia GG4	GEM_1993	peptidoglycan-binding LysM	453
772	Burkholderia phenoliruptrix BR3459a	BUPH_05997	integral membrane sensor signal transduction histidine kinase	842
772	Burkholderia cepacia GG4	GEM_1992	two-component regulatory system, sensor kinase protein	795
773	Burkholderia phenoliruptrix BR3459a	BUPH_05995	5,6-dimethylbenzimidazole synthase	215
773	Burkholderia cepacia GG4	GEM_2704	cob(II)yrinic acid a,c-diamide reductase	254
774	Burkholderia cepacia GG4	GEM_1763	CobB/CobQ domain-containing protein glutamine amidotransferase	434
774	Burkholderia phenoliruptrix BR3459a	BUPH_05994	cobyrinic acid a,c-diamide synthase	432
775	Burkholderia phenoliruptrix BR3459a	BUPH_05993	cob(I)alamin adenosyltransferase	200
775	Burkholderia cepacia GG4	GEM_1762	cob(I)yrinic acid a,c-diamide adenosyltransferase	200
776	Burkholderia phenoliruptrix BR3459a	BUPH_05991	uroporphyrin-III C-methyltransferase	264
776	Burkholderia cepacia GG4	GEM_1760	uroporphyrin-III C-methyltransferase	269
777	Burkholderia cepacia GG4	GEM_1758	cobalamin biosynthesis protein	359
777	Burkholderia phenoliruptrix BR3459a	BUPH_05990	cobalamin biosynthesis protein CobW	368
778	Burkholderia phenoliruptrix BR3459a	BUPH_05989	cobaltochelatase CobN	1267
778	Burkholderia cepacia GG4	GEM_1757	cobaltochelatase subunit CobN	1272
779	Burkholderia cepacia GG4	GEM_1756	magnesium chelatase	358
779	Burkholderia phenoliruptrix BR3459a	BUPH_05988	magnesium chelatase subunit I	354
780	Burkholderia phenoliruptrix BR3459a	BUPH_05987	magnesium chelatase subunit ChlD-like protein	199
780	Burkholderia cepacia GG4	GEM_1755	Mg-chelatase subunit ChlD-like protein	150
781	Burkholderia phenoliruptrix BR3459a	BUPH_00004	NADH-quinone oxidoreductase subunit M	518
781	Burkholderia cepacia GG4	GEM_1358	proton-translocating NADH-quinone oxidoreductase subunit M	509
782	Burkholderia cepacia GG4	GEM_3279	ABC glycine betaine/L-proline transporter, ATPase subunit	389
782	Burkholderia phenoliruptrix BR3459a	BUPH_00011	glycine betaine/proline transport system ATP-binding protein	387
783	Burkholderia phenoliruptrix BR3459a	BUPH_00012	glycine betaine/proline transport system permease	300
783	Burkholderia cepacia GG4	GEM_3280	glycine-betaine ABC transporter permease	298
784	Burkholderia cepacia GG4	GEM_3281	AraC family transcriptional regulator	332
784	Burkholderia phenoliruptrix BR3459a	BUPH_00013	ThiJ/PfpI domain-containing protein	332
785	Burkholderia phenoliruptrix BR3459a	BUPH_00014	glycine betaine/proline transport system substrate-binding protein	314
785	Burkholderia cepacia GG4	GEM_3282	substrate-binding region of ABC-type glycine betaine transport system	315
786	Burkholderia phenoliruptrix BR3459a	BUPH_00015	AraC family transcriptional regulator	360
786	Burkholderia cepacia GG4	GEM_3300	AraC family transcriptional regulator	355
787	Burkholderia phenoliruptrix BR3459a	BUPH_00016	L-serine dehydratase	464
787	Burkholderia cepacia GG4	GEM_3301	L-serine dehydratase 1	461
788	Burkholderia phenoliruptrix BR3459a	BUPH_00017	sarcosine oxidase subunit beta	415
788	Burkholderia cepacia GG4	GEM_3302	sarcosine oxidase subunit beta	414
789	Burkholderia phenoliruptrix BR3459a	BUPH_00018	sarcosine oxidase subunit delta	104
789	Burkholderia cepacia GG4	GEM_3303	sarcosine oxidase subunit delta	104
790	Burkholderia phenoliruptrix BR3459a	BUPH_00019	sarcosine oxidase subunit alpha	1000
790	Burkholderia cepacia GG4	GEM_3304	sarcosine oxidase subunit alpha	1003
791	Burkholderia phenoliruptrix BR3459a	BUPH_00020	sarcosine oxidase subunit gamma	218
791	Burkholderia cepacia GG4	GEM_3305	sarcosine oxidase subunit gamma	209
792	Burkholderia phenoliruptrix BR3459a	BUPH_00024	choline dehydrogenase	561
792	Burkholderia cepacia GG4	GEM_3342	choline dehydrogenase	566
793	Burkholderia phenoliruptrix BR3459a	BUPH_00025	betaine aldehyde dehydrogenase	489
793	Burkholderia cepacia GG4	GEM_3343	betaine aldehyde dehydrogenase	489
794	Burkholderia phenoliruptrix BR3459a	BUPH_00026	HTH-type transcriptional regulator BetI	190
794	Burkholderia cepacia GG4	GEM_3344	TetR family transcriptional regulator	194
795	Burkholderia cepacia GG4	GEM_3352	alcohol dehydrogenase GroES-like protein	398
795	Burkholderia phenoliruptrix BR3459a	BUPH_00027	glutathione-independent formaldehyde dehydrogenase	399
796	Burkholderia phenoliruptrix BR3459a	BUPH_00028	AraC family transcriptional regulator	331
796	Burkholderia cepacia GG4	GEM_3358	AraC family transcriptional regulator	341
797	Burkholderia phenoliruptrix BR3459a	BUPH_00029	glycine hydroxymethyltransferase	424
797	Burkholderia cepacia GG4	GEM_3359	glycine hydroxymethyltransferase	424
798	Burkholderia phenoliruptrix BR3459a	BUPH_00030	membrane dipeptidase	323
798	Burkholderia cepacia GG4	GEM_5218	membrane dipeptidase	323
799	Burkholderia phenoliruptrix BR3459a	BUPH_00031	4-vinyl reductase 4VR	178
799	Burkholderia cepacia GG4	GEM_5219	V4R domain-containing protein	190
800	Burkholderia phenoliruptrix BR3459a	BUPH_00032	NADH:flavin oxidoreductase	687
800	Burkholderia cepacia GG4	GEM_3362	NADH:flavin oxidoreductase	687
801	Burkholderia phenoliruptrix BR3459a	BUPH_06397	hypothetical protein	637
801	Burkholderia cepacia GG4	GEM_3363	hypothetical protein	641
802	Burkholderia phenoliruptrix BR3459a	BUPH_00034	electron transfer flavoprotein subunit alpha	389
802	Burkholderia cepacia GG4	GEM_3364	electron transfer flavoprotein subunit alpha	389
803	Burkholderia phenoliruptrix BR3459a	BUPH_00035	electron transfer flavoprotein subunit beta	248
803	Burkholderia cepacia GG4	GEM_3365	electron transfer flavoprotein subunit beta	261
804	Burkholderia cepacia GG4	GEM_3366	Rieske (2Fe-2S) domain-containing protein	413
804	Burkholderia phenoliruptrix BR3459a	BUPH_00036	Rieske 2Fe-2S family protein	434
805	Burkholderia phenoliruptrix BR3459a	BUPH_00037	oxidoreductase FAD-binding protein domain-containing protein	415
805	Burkholderia cepacia GG4	GEM_3367	oxidoreductase FAD-binding subunit	382
806	Burkholderia cepacia GG4	GEM_3368	glycine betaine ABC transporter substrate-binding protein	287
806	Burkholderia phenoliruptrix BR3459a	BUPH_00038	glycine betaine/proline transport system substrate-binding protein	277
807	Burkholderia phenoliruptrix BR3459a	BUPH_00039	formyltetrahydrofolate deformylase	291
807	Burkholderia cepacia GG4	GEM_3370	formyltetrahydrofolate deformylase	294
808	Burkholderia phenoliruptrix BR3459a	BUPH_00040	LysR family transcriptional regulator	295
808	Burkholderia cepacia GG4	GEM_3371	LysR family transcriptional regulator	301
809	Burkholderia phenoliruptrix BR3459a	BUPH_00041	choline-sulfatase	512
809	Burkholderia cepacia GG4	GEM_3372	choline-sulfatase	511
810	Burkholderia phenoliruptrix BR3459a	BUPH_00042	glycine betaine/proline transport system substrate-binding protein	317
810	Burkholderia cepacia GG4	GEM_3373	substrate-binding region of ABC-type glycine betaine transport system	323
811	Burkholderia phenoliruptrix BR3459a	BUPH_00043	outer membrane protein OmpU	382
811	Burkholderia cepacia GG4	GEM_3374	porin	379
812	Burkholderia phenoliruptrix BR3459a	BUPH_00045	acetoacetyl-CoA reductase	248
812	Burkholderia cepacia GG4	GEM_0670	acetoacetyl-CoA reductase	236
813	Burkholderia cepacia GG4	GEM_4467	ArsR family transcriptional regulator	116
813	Burkholderia phenoliruptrix BR3459a	BUPH_00046	regulatory protein ArsR	104
814	Burkholderia cepacia GG4	GEM_4466	hypothetical protein	144
814	Burkholderia phenoliruptrix BR3459a	BUPH_00050	transmembrane protein	144
815	Burkholderia phenoliruptrix BR3459a	BUPH_06391	hypothetical protein	143
815	Burkholderia cepacia GG4	GEM_4465	hypothetical protein	140
816	Burkholderia cepacia GG4	GEM_4759	cytochrome C region protein	200
816	Burkholderia phenoliruptrix BR3459a	BUPH_00062	sulfite oxidase cytochrome subunit	189
817	Burkholderia phenoliruptrix BR3459a	BUPH_00063	oxidoreductase molybdopterin-binding protein	397
817	Burkholderia cepacia GG4	GEM_4760	sulfite oxidase	435
818	Burkholderia phenoliruptrix BR3459a	BUPH_00065	chaperonin GroEL	546
818	Burkholderia cepacia GG4	GEM_5191	chaperonin GroEL	546
819	Burkholderia phenoliruptrix BR3459a	BUPH_00066	taurine dioxygenase	320
819	Burkholderia cepacia GG4	GEM_4621	taurine dioxygenase	315
820	Burkholderia phenoliruptrix BR3459a	BUPH_00067	alkanesulfonate monooxygenase	358
820	Burkholderia cepacia GG4	GEM_4364	Alkanesulfonate monooxygenase	361
821	Burkholderia phenoliruptrix BR3459a	BUPH_06395	class II aldolase/adducin family protein	271
821	Burkholderia cepacia GG4	GEM_4365	hypothetical protein	281
822	Burkholderia cepacia GG4	GEM_4370	aliphatic sulfonates ABC transporter substrate-binding protein	317
822	Burkholderia phenoliruptrix BR3459a	BUPH_00069	sulfonate/nitrate/taurine transport system substrate-binding protein	310
823	Burkholderia phenoliruptrix BR3459a	BUPH_00070	acyl-CoA dehydrogenase	407
823	Burkholderia cepacia GG4	GEM_4363	butyryl-CoA dehydrogenase	437
824	Burkholderia cepacia GG4	GEM_4366	NMT1/THI5-like domain-containing protein	344
824	Burkholderia phenoliruptrix BR3459a	BUPH_00071	sulfonate/nitrate/taurine transport system substrate-binding protein	354
825	Burkholderia cepacia GG4	GEM_4368	ABC transporter-like protein	274
825	Burkholderia phenoliruptrix BR3459a	BUPH_00072	sulfonate/nitrate/taurine transport system ATP-binding protein	277
826	Burkholderia cepacia GG4	GEM_4367	binding-protein-dependent transport system inner membrane protein	365
826	Burkholderia phenoliruptrix BR3459a	BUPH_00073	sulfonate/nitrate/taurine transport system permease	321
827	Burkholderia cepacia GG4	GEM_4600	nitrate/sulfonate/bicarbonate ABC transporter periplasmic ligand-binding protein	329
827	Burkholderia phenoliruptrix BR3459a	BUPH_00074	substrate-binding protein region of ABC-type glycine betaine transporter	337
828	Burkholderia phenoliruptrix BR3459a	BUPH_00081	isochorismatase hydrolase	213
828	Burkholderia cepacia GG4	GEM_3484	isochorismatase hydrolase	211
829	Burkholderia phenoliruptrix BR3459a	BUPH_06398	LysR family transcriptional regulator	335
829	Burkholderia cepacia GG4	GEM_1699	LysR family transcriptional regulator	310
830	Burkholderia phenoliruptrix BR3459a	BUPH_06508	hypothetical protein	51
830	Burkholderia cepacia GG4	GEM_2108	hypothetical protein	66
831	Burkholderia phenoliruptrix BR3459a	BUPH_00101	TDG/mug DNA glucosyllase family protein	196
831	Burkholderia cepacia GG4	GEM_0665	uracil-DNA glycosylase superfamily protein	183
832	Burkholderia phenoliruptrix BR3459a	BUPH_00117	polysaccharide export outer membrane protein	349
832	Burkholderia cepacia GG4	GEM_4421	polysaccharide export protein	408
833	Burkholderia phenoliruptrix BR3459a	BUPH_00171	selenium-binding protein	466
833	Burkholderia cepacia GG4	GEM_0857	selenium-binding protein	468
834	Burkholderia phenoliruptrix BR3459a	BUPH_00172	hypothetical protein	225
834	Burkholderia cepacia GG4	GEM_0856	membrane protein	221
835	Burkholderia phenoliruptrix BR3459a	BUPH_03918	chromosomal replication initiator protein	538
835	Burkholderia cepacia GG4	GEM_0263	chromosomal replication initiator protein DnaA	525
836	Burkholderia phenoliruptrix BR3459a	BUPH_03919	DNA polymerase III subunit beta	367
836	Burkholderia cepacia GG4	GEM_0262	DNA polymerase III subunit beta	368
837	Burkholderia phenoliruptrix BR3459a	BUPH_03920	DNA gyrase subunit B	830
837	Burkholderia cepacia GG4	GEM_0261	DNA gyrase subunit B	824
838	Burkholderia phenoliruptrix BR3459a	BUPH_03921	ImpA family type VI secretion-associated protein	876
838	Burkholderia cepacia GG4	GEM_2123	ImpA family type VI secretion-associated protein	843
839	Burkholderia phenoliruptrix BR3459a	BUPH_03924	hypothetical protein	322
839	Burkholderia cepacia GG4	GEM_5240	hypothetical protein	322
840	Burkholderia phenoliruptrix BR3459a	BUPH_06675	hypothetical protein	94
840	Burkholderia cepacia GG4	GEM_5239	hypothetical protein	94
841	Burkholderia phenoliruptrix BR3459a	BUPH_06385	transposase	115
841	Burkholderia cepacia GG4	GEM_3061	transposase	115
842	Burkholderia phenoliruptrix BR3459a	BUPH_06384	TnpC protein	530
842	Burkholderia cepacia GG4	GEM_3062	transposase	527
843	Burkholderia phenoliruptrix BR3459a	BUPH_03932	AraC family transcriptional regulator	296
843	Burkholderia cepacia GG4	GEM_0119	AraC family transcriptional regulator	292
844	Burkholderia cepacia GG4	GEM_0121	Ethanolamine permease	470
844	Burkholderia phenoliruptrix BR3459a	BUPH_03933	ethanolamine transporter	467
845	Burkholderia cepacia GG4	GEM_0122	Ethanolamine ammonia lyase large subunit	465
845	Burkholderia phenoliruptrix BR3459a	BUPH_03934	ethanolamine ammonia-lyase large subunit	464
846	Burkholderia phenoliruptrix BR3459a	BUPH_03935	ethanolamine ammonia-lyase small subunit	266
846	Burkholderia cepacia GG4	GEM_0123	ethanolamine ammonia-lyase small subunit	263
847	Burkholderia phenoliruptrix BR3459a	BUPH_03937	aldehyde dehydrogenase	506
847	Burkholderia cepacia GG4	GEM_0125	aldehyde dehydrogenase	508
848	Burkholderia cepacia GG4	GEM_0128	AraC family transcriptional regulator	344
848	Burkholderia phenoliruptrix BR3459a	BUPH_03938	AraC family transcriptional regulator, ethanolamine operon transcriptional activator	371
849	Burkholderia phenoliruptrix BR3459a	BUPH_03940	Cd2+/Zn2+-exporting ATPase	785
849	Burkholderia cepacia GG4	GEM_0117	heavy metal translocating P-type ATPase	863
850	Burkholderia phenoliruptrix BR3459a	BUPH_03939	merR family transcriptional regulator	143
850	Burkholderia cepacia GG4	GEM_0116	MerR family transcriptional regulator	143
851	Burkholderia cepacia GG4	GEM_5394	ATP-dependent RNA helicase DbpA	465
851	Burkholderia phenoliruptrix BR3459a	BUPH_03941	ATP-independent RNA helicase DbpA	467
852	Burkholderia cepacia GG4	GEM_0113	class I and II aminotransferase	384
852	Burkholderia phenoliruptrix BR3459a	BUPH_03942	class I/II aminotransferase	384
853	Burkholderia cepacia GG4	GEM_0114	family 3 extracellular solute-binding protein	262
853	Burkholderia phenoliruptrix BR3459a	BUPH_03943	lysine/arginine/ornithine transport system substrate-binding protein	264
854	Burkholderia cepacia GG4	GEM_5731	beta-lactamase	356
854	Burkholderia phenoliruptrix BR3459a	BUPH_03944	rhodanese domain-containing protein	357
855	Burkholderia phenoliruptrix BR3459a	BUPH_03948	thioesterase superfamily protein	134
855	Burkholderia cepacia GG4	GEM_0300	thioesterase superfamily protein	134
856	Burkholderia phenoliruptrix BR3459a	BUPH_03949	patatin	287
856	Burkholderia cepacia GG4	GEM_0301	patatin	288
857	Burkholderia phenoliruptrix BR3459a	BUPH_03950	D-3-phosphoglycerate dehydrogenase	345
857	Burkholderia cepacia GG4	GEM_0302	D-isomer specific 2-hydroxyacid dehydrogenase	364
858	Burkholderia phenoliruptrix BR3459a	BUPH_03951	phosphoenolpyruvate carboxykinase	589
858	Burkholderia cepacia GG4	GEM_4146	phosphoenolpyruvate carboxykinase	621
859	Burkholderia phenoliruptrix BR3459a	BUPH_03952	LysR family transcriptional regulator	367
859	Burkholderia cepacia GG4	GEM_0303	LysR family transcriptional regulator	349
860	Burkholderia phenoliruptrix BR3459a	BUPH_03953	DNA topoisomerase III	894
860	Burkholderia cepacia GG4	GEM_0304	DNA topoisomerase III	865
861	Burkholderia phenoliruptrix BR3459a	BUPH_03954	thioredoxin	125
861	Burkholderia cepacia GG4	GEM_0305	thioredoxin domain-containing protein	126
862	Burkholderia phenoliruptrix BR3459a	BUPH_03955	DNA processing protein	448
862	Burkholderia cepacia GG4	GEM_0306	DNA protecting protein DprA	423
863	Burkholderia phenoliruptrix BR3459a	BUPH_03956	peptide deformylase	167
863	Burkholderia cepacia GG4	GEM_0307	peptide deformylase	167
864	Burkholderia phenoliruptrix BR3459a	BUPH_03957	methionyl-tRNA formyltransferase	328
864	Burkholderia cepacia GG4	GEM_0308	methionyl-tRNA formyltransferase	327
865	Burkholderia cepacia GG4	GEM_0309	LysE type translocator protein	213
865	Burkholderia phenoliruptrix BR3459a	BUPH_03958	lysine exporter protein LysE/YggA	213
866	Burkholderia phenoliruptrix BR3459a	BUPH_03959	heat shock protein HtpX	285
866	Burkholderia cepacia GG4	GEM_0310	peptidase M48 Ste24p	285
867	Burkholderia phenoliruptrix BR3459a	BUPH_03960	ribosomal RNA small subunit methyltransferase B	457
867	Burkholderia cepacia GG4	GEM_0311	Ribosomal RNA small subunit methyltransferase B	462
868	Burkholderia phenoliruptrix BR3459a	BUPH_03961	hypothetical protein	199
868	Burkholderia cepacia GG4	GEM_0312	proline rich signal peptide protein	181
869	Burkholderia phenoliruptrix BR3459a	BUPH_03962	multi-sensor signal transduction histidine kinase	804
869	Burkholderia cepacia GG4	GEM_0313	multi-sensor signal transduction histidine kinase	804
870	Burkholderia phenoliruptrix BR3459a	BUPH_03963	fis family two component transcriptional regulator	229
870	Burkholderia cepacia GG4	GEM_0314	Fis family two component transcriptional regulator	233
871	Burkholderia cepacia GG4	GEM_0316	exoenzyme S synthesis protein B	244
871	Burkholderia phenoliruptrix BR3459a	BUPH_03964	queuosine biosynthesis protein QueC	232
872	Burkholderia cepacia GG4	GEM_0317	organic radical activating enzyme-like protein	210
872	Burkholderia phenoliruptrix BR3459a	BUPH_03965	radical SAM protein	210
873	Burkholderia phenoliruptrix BR3459a	BUPH_03966	6-pyruvoyl tetrahydrobiopterin synthase	148
873	Burkholderia cepacia GG4	GEM_0318	6-pyruvoyl tetrahydropterin synthase	150
874	Burkholderia phenoliruptrix BR3459a	BUPH_03967	2-dehydro-3-deoxyglucarate aldolase	260
874	Burkholderia cepacia GG4	GEM_0319	2-dehydro-3-deoxyglucarate aldolase	261
875	Burkholderia phenoliruptrix BR3459a	BUPH_03968	Sel1 domain-containing protein repeat-containing protein	233
875	Burkholderia cepacia GG4	GEM_0320	Sel1 domain-containing protein repeat-containing protein	258
876	Burkholderia phenoliruptrix BR3459a	BUPH_03969	rod shape determining protein RodA	382
876	Burkholderia cepacia GG4	GEM_0321	rod shape-determining protein RodA	382
877	Burkholderia phenoliruptrix BR3459a	BUPH_03970	penicillin-binding protein 2	822
877	Burkholderia cepacia GG4	GEM_0322	penicillin-binding protein 2	756
878	Burkholderia phenoliruptrix BR3459a	BUPH_03972	rod shape-determining protein MreC	372
878	Burkholderia cepacia GG4	GEM_0323	rod shape-determining protein MreC	351
879	Burkholderia phenoliruptrix BR3459a	BUPH_03973	rod shape-determining protein MreB	347
879	Burkholderia cepacia GG4	GEM_0324	rod shape-determining protein MreB	347
880	Burkholderia cepacia GG4	GEM_0325	aspartyl/glutamyl-tRNA amidotransferase subunit C	99
880	Burkholderia phenoliruptrix BR3459a	BUPH_03974	aspartyl-tRNA(Asn)/glutamyl-tRNA (Gln) amidotransferase subunit C	99
881	Burkholderia phenoliruptrix BR3459a	BUPH_03975	aspartyl-tRNA(Asn)/glutamyl-tRNA (Gln) amidotransferase subunit A	495
881	Burkholderia cepacia GG4	GEM_0326	glutamyl-tRNA(Gln) amidotransferase subunit A	496
882	Burkholderia phenoliruptrix BR3459a	BUPH_03976	aspartyl-tRNA(Asn)/glutamyl-tRNA (Gln) amidotransferase subunit B	491
882	Burkholderia cepacia GG4	GEM_0327	glutamyl-tRNA(Gln) amidotransferase subunit B	491
883	Burkholderia phenoliruptrix BR3459a	BUPH_03977	hypothetical protein	278
883	Burkholderia cepacia GG4	GEM_0328	hypothetical protein	279
884	Burkholderia phenoliruptrix BR3459a	BUPH_03978	exodeoxyribonuclease III	259
884	Burkholderia cepacia GG4	GEM_0329	exodeoxyribonuclease III Xth	257
885	Burkholderia phenoliruptrix BR3459a	BUPH_03979	peptidase M48	430
885	Burkholderia cepacia GG4	GEM_0332	peptidase M48, Ste24p	343
886	Burkholderia cepacia GG4	GEM_0333	major facilitator superfamily transporter	473
886	Burkholderia phenoliruptrix BR3459a	BUPH_03980	MFS transporter, PAT family, beta-lactamase induction signal transducer AmpG	464
887	Burkholderia phenoliruptrix BR3459a	BUPH_03981	methionine biosynthesis protein MetW	202
887	Burkholderia cepacia GG4	GEM_0334	methionine biosynthesis protein MetW	202
888	Burkholderia cepacia GG4	GEM_0335	homoserine O-acetyltransferase	381
888	Burkholderia phenoliruptrix BR3459a	BUPH_03982	hypothetical protein	381
889	Burkholderia cepacia GG4	GEM_0343	nucleoid occlusion protein	220
889	Burkholderia phenoliruptrix BR3459a	BUPH_03984	TetR/AcrR family transcriptional regulator	191
890	Burkholderia phenoliruptrix BR3459a	BUPH_03983	HAD-superfamily hydrolase	267
890	Burkholderia cepacia GG4	GEM_0344	pyrimidine 5'-nucleotidase	208
891	Burkholderia cepacia GG4	GEM_0345	acetylglutamate kinase	244
891	Burkholderia phenoliruptrix BR3459a	BUPH_03985	acetylglutamate/acetylaminoadipate kinase	305
892	Burkholderia phenoliruptrix BR3459a	BUPH_03986	hypothetical protein	542
892	Burkholderia cepacia GG4	GEM_0746	tetratricopeptide tpr 2 repeat protein	545
893	Burkholderia cepacia GG4	GEM_0347	integral membrane sensor signal transduction histidine kinase	468
893	Burkholderia phenoliruptrix BR3459a	BUPH_03987	two-component system, sensor histidine kinase RegB	436
894	Burkholderia cepacia GG4	GEM_0348	response regulator receiver protein	180
894	Burkholderia phenoliruptrix BR3459a	BUPH_03988	two-component system, response regulator RegA	180
895	Burkholderia phenoliruptrix BR3459a	BUPH_03989	ATP-dependent HslUV protease ATP-binding protein subunit HslU	448
895	Burkholderia cepacia GG4	GEM_0350	HslU protein	447
896	Burkholderia cepacia GG4	GEM_0351	20S proteasome A and B subunit	178
896	Burkholderia phenoliruptrix BR3459a	BUPH_03990	ATP-dependent HslUV protease, peptidase subunit HslV	178
897	Burkholderia phenoliruptrix BR3459a	BUPH_03991	DnaK suppressor protein	139
897	Burkholderia cepacia GG4	GEM_0352	TraR/DksA family transcriptional regulator	138
898	Burkholderia phenoliruptrix BR3459a	BUPH_03992	cobalamin synthesis protein P47K	365
898	Burkholderia cepacia GG4	GEM_0353	cobalamin synthesis protein P47K	357
899	Burkholderia cepacia GG4	GEM_0354	PUA domain-containing protein	404
899	Burkholderia phenoliruptrix BR3459a	BUPH_03993	Ribosomal RNA large subunit methyltransferase I	400
900	Burkholderia phenoliruptrix BR3459a	BUPH_03994	integrase/recombinase XerC	307
900	Burkholderia cepacia GG4	GEM_0355	tyrosine recombinase XerC	306
901	Burkholderia phenoliruptrix BR3459a	BUPH_03995	hypothetical protein	239
901	Burkholderia cepacia GG4	GEM_0356	hypothetical protein	241
902	Burkholderia phenoliruptrix BR3459a	BUPH_03996	diaminopimelate epimerase	287
902	Burkholderia cepacia GG4	GEM_0357	diaminopimelate epimerase	309
903	Burkholderia phenoliruptrix BR3459a	BUPH_03997	lipid A biosynthesis lauroyl acyltransferase	294
903	Burkholderia cepacia GG4	GEM_0359	lipid A biosynthesis lauroyl acyltransferase	294
904	Burkholderia phenoliruptrix BR3459a	BUPH_03998	S-adenosylmethionine synthetase	409
904	Burkholderia cepacia GG4	GEM_0360	S-adenosylmethionine synthetase	395
905	Burkholderia cepacia GG4	GEM_0362	Phytanoyl-CoA dioxygenase	257
905	Burkholderia phenoliruptrix BR3459a	BUPH_04000	phytanoyl-CoA hydroxylase	253
906	Burkholderia phenoliruptrix BR3459a	BUPH_04001	aldo/keto reductase	347
906	Burkholderia cepacia GG4	GEM_0364	aldo/keto reductase	347
907	Burkholderia cepacia GG4	GEM_0367	major facilitator family transporter	416
907	Burkholderia phenoliruptrix BR3459a	BUPH_04002	MFS transporter, YNFM family, membrane transport protein	403
908	Burkholderia phenoliruptrix BR3459a	BUPH_04003	hypothetical protein	70
908	Burkholderia cepacia GG4	GEM_0368	hypothetical protein	70
909	Burkholderia phenoliruptrix BR3459a	BUPH_04004	aminoglycoside phosphotransferase	341
909	Burkholderia cepacia GG4	GEM_0369	serine/threonine protein kinase	343
910	Burkholderia phenoliruptrix BR3459a	BUPH_04005	hypothetical protein	248
910	Burkholderia cepacia GG4	GEM_0383	PepSY-associated TM helix domain-containing protein	244
911	Burkholderia cepacia GG4	GEM_0384	hypothetical protein	341
911	Burkholderia phenoliruptrix BR3459a	BUPH_04007	xanthine dehydrogenase accessory factor	337
912	Burkholderia cepacia GG4	GEM_0385	amino acid permease	466
912	Burkholderia phenoliruptrix BR3459a	BUPH_04013	basic amino acid/polyamine antiporter, APA family	463
913	Burkholderia phenoliruptrix BR3459a	BUPH_04014	LuxR family transcriptional regulator	218
913	Burkholderia cepacia GG4	GEM_0386	LuxR family two component transcriptional regulator	218
914	Burkholderia phenoliruptrix BR3459a	BUPH_04015	histidine kinase	294
914	Burkholderia cepacia GG4	GEM_0387	signal transduction histidine kinase	271
915	Burkholderia cepacia GG4	GEM_0388	ferredoxin-NADP reductase	256
915	Burkholderia phenoliruptrix BR3459a	BUPH_04016	ferredoxin--NADP+ reductase	256
916	Burkholderia phenoliruptrix BR3459a	BUPH_04017	endonuclease/exonuclease/phosphatase	265
916	Burkholderia cepacia GG4	GEM_0390	endonuclease/exonuclease/phosphatase	271
917	Burkholderia phenoliruptrix BR3459a	BUPH_04018	hypothetical protein	182
917	Burkholderia cepacia GG4	GEM_0391	hypothetical protein	162
918	Burkholderia cepacia GG4	GEM_0393	AAA ATPase	326
918	Burkholderia phenoliruptrix BR3459a	BUPH_04019	ATP-dependent Lon protease	321
919	Burkholderia phenoliruptrix BR3459a	BUPH_04021	FAD dependent oxidoreductase	368
919	Burkholderia cepacia GG4	GEM_0394	FAD dependent oxidoreductase	369
920	Burkholderia phenoliruptrix BR3459a	BUPH_04022	high potential iron-sulfur protein	95
920	Burkholderia cepacia GG4	GEM_0395	high potential iron-sulfur protein	103
921	Burkholderia phenoliruptrix BR3459a	BUPH_04023	amidase	506
921	Burkholderia cepacia GG4	GEM_0184	amidase	492
922	Burkholderia phenoliruptrix BR3459a	BUPH_04024	carboxymethylenebutenolidase	236
922	Burkholderia cepacia GG4	GEM_0185	carboxymethylenebutenolidase	230
923	Burkholderia cepacia GG4	GEM_0186	2-nitropropane dioxygenase	359
923	Burkholderia phenoliruptrix BR3459a	BUPH_04025	nitronate monooxygenase	377
924	Burkholderia phenoliruptrix BR3459a	BUPH_04026	branched-chain amino acid transport system substrate-binding protein	381
924	Burkholderia cepacia GG4	GEM_0187	extracellular ligand-binding receptor	380
925	Burkholderia cepacia GG4	GEM_0188	major facilitator superfamily MFS 1	404
925	Burkholderia phenoliruptrix BR3459a	BUPH_04030	major facilitator superfamily protein	403
926	Burkholderia phenoliruptrix BR3459a	BUPH_04031	pyridoxamine 5'-phosphate oxidase-like FMN-binding protein	212
926	Burkholderia cepacia GG4	GEM_0189	pyridoxamine 5'-phosphate oxidase-like protein	219
927	Burkholderia phenoliruptrix BR3459a	BUPH_04032	DNA-binding protein H-NS	100
927	Burkholderia cepacia GG4	GEM_0190	histone-like nucleoid-structuring protein H-NS	97
928	Burkholderia phenoliruptrix BR3459a	BUPH_04033	cation diffusion facilitator family transporter	413
928	Burkholderia cepacia GG4	GEM_0191	cation diffusion facilitator family transporter	404
929	Burkholderia phenoliruptrix BR3459a	BUPH_04034	AsnC family transcriptional regulator	152
929	Burkholderia cepacia GG4	GEM_0192	AsnC family transcriptional regulator	152
930	Burkholderia phenoliruptrix BR3459a	BUPH_04035	hypothetical protein	209
930	Burkholderia cepacia GG4	GEM_0193	sn-glycerol-3-phosphate transport system permease protein	219
931	Burkholderia cepacia GG4	GEM_0194	beta-lactamase	214
931	Burkholderia phenoliruptrix BR3459a	BUPH_04036	beta-lactamase domain-containing protein	214
932	Burkholderia phenoliruptrix BR3459a	BUPH_04037	rare lipoprotein A	184
932	Burkholderia cepacia GG4	GEM_0195	rare lipoprotein A	203
933	Burkholderia phenoliruptrix BR3459a	BUPH_04038	ribosomal RNA small subunit methyltransferase I	292
933	Burkholderia cepacia GG4	GEM_0196	uroporphyrin-III C/tetrapyrrole (Corrin/Porphyrin) methyltransferase	292
934	Burkholderia phenoliruptrix BR3459a	BUPH_06680	hypothetical protein	160
934	Burkholderia cepacia GG4	GEM_0197	hypothetical protein	142
935	Burkholderia phenoliruptrix BR3459a	BUPH_04040	phosphoheptose isomerase	195
935	Burkholderia cepacia GG4	GEM_0198	phosphoheptose isomerase	194
936	Burkholderia phenoliruptrix BR3459a	BUPH_04041	transport-associated protein	263
936	Burkholderia cepacia GG4	GEM_0199	transport-associated protein	265
937	Burkholderia phenoliruptrix BR3459a	BUPH_04042	cytochrome c class I	106
937	Burkholderia cepacia GG4	GEM_0200	cytochrome c, class I	117
938	Burkholderia phenoliruptrix BR3459a	BUPH_06684	Paar motif family protein	86
938	Burkholderia cepacia GG4	GEM_2086	paar motif family protein	87
939	Burkholderia phenoliruptrix BR3459a	BUPH_04047	diguanylate cyclase	509
939	Burkholderia cepacia GG4	GEM_5821	diguanylate cyclase	492
940	Burkholderia phenoliruptrix BR3459a	BUPH_04048	hypothetical protein	206
940	Burkholderia cepacia GG4	GEM_0211	hypothetical protein	204
941	Burkholderia phenoliruptrix BR3459a	BUPH_04049	uracil-xanthine permease	435
941	Burkholderia cepacia GG4	GEM_0429	Xanthine/uracil permease	435
942	Burkholderia phenoliruptrix BR3459a	BUPH_04050	monovalent cation:H+ antiporter, CPA1 family	549
942	Burkholderia cepacia GG4	GEM_0500	Na+/H+ antiporter	555
943	Burkholderia phenoliruptrix BR3459a	BUPH_04051	diguanylate phosphodiesterase	425
943	Burkholderia cepacia GG4	GEM_0501	diguanylate phosphodiesterase	428
944	Burkholderia phenoliruptrix BR3459a	BUPH_04052	copper homeostasis protein	241
944	Burkholderia cepacia GG4	GEM_0502	CutC family protein	241
945	Burkholderia phenoliruptrix BR3459a	BUPH_04053	indolepyruvate ferredoxin oxidoreductase	1195
945	Burkholderia cepacia GG4	GEM_0499	pyruvate ferredoxin/flavodoxin oxidoreductase	1190
946	Burkholderia cepacia GG4	GEM_0495	hypothetical protein	322
946	Burkholderia phenoliruptrix BR3459a	BUPH_04054	inward rectifier potassium channel	319
947	Burkholderia phenoliruptrix BR3459a	BUPH_04056	hypothetical protein	76
947	Burkholderia cepacia GG4	GEM_0466	hypothetical protein	73
948	Burkholderia phenoliruptrix BR3459a	BUPH_04057	fructokinase	309
948	Burkholderia cepacia GG4	GEM_0467	PfkB domain-containing protein	302
949	Burkholderia phenoliruptrix BR3459a	BUPH_04058	N-acylglucosamine 2-epimerase	428
949	Burkholderia cepacia GG4	GEM_0468	N-acylglucosamine 2-epimerase	426
950	Burkholderia phenoliruptrix BR3459a	BUPH_04059	LacI family transcriptional regulator	328
950	Burkholderia cepacia GG4	GEM_0469	LacI family transcriptional regulator	339
951	Burkholderia cepacia GG4	GEM_0470	diguanylate cyclase/phosphodiesterase	612
951	Burkholderia phenoliruptrix BR3459a	BUPH_04060	Putative cyclic-di-GMP signaling protein	617
952	Burkholderia cepacia GG4	GEM_0471	bile acid:sodium symporter	371
952	Burkholderia phenoliruptrix BR3459a	BUPH_04061	solute carrier family 10 (sodium/bile acid cotransporter), member 7	341
953	Burkholderia phenoliruptrix BR3459a	BUPH_04063	porin	361
953	Burkholderia cepacia GG4	GEM_0473	porin	358
954	Burkholderia phenoliruptrix BR3459a	BUPH_04065	LysR family transcriptional regulator	315
954	Burkholderia cepacia GG4	GEM_0474	LysR family transcriptional regulator	320
955	Burkholderia cepacia GG4	GEM_0475	2-nitropropane dioxygenase	319
955	Burkholderia phenoliruptrix BR3459a	BUPH_04067	nitronate monooxygenase	319
956	Burkholderia cepacia GG4	GEM_0476	alpha/beta hydrolase	298
956	Burkholderia phenoliruptrix BR3459a	BUPH_04069	haloacetate dehalogenase	296
957	Burkholderia cepacia GG4	GEM_0477	AsnC family transcriptional regulator	163
957	Burkholderia phenoliruptrix BR3459a	BUPH_04070	Lrp/AsnC family transcriptional regulator, leucine-responsive regulatory protein	146
958	Burkholderia cepacia GG4	GEM_0478	drug metabolite transporter permease	300
958	Burkholderia phenoliruptrix BR3459a	BUPH_04071	hypothetical protein	299
959	Burkholderia cepacia GG4	GEM_0479	fe-s protein	68
959	Burkholderia phenoliruptrix BR3459a	BUPH_04074	hypothetical protein	75
960	Burkholderia phenoliruptrix BR3459a	BUPH_04075	YbaK/prolyl-tRNA synthetase associated domain-containing protein	173
960	Burkholderia cepacia GG4	GEM_0480	YbaK/prolyl-tRNA synthetase associated domain-containing protein	168
961	Burkholderia phenoliruptrix BR3459a	BUPH_04076	hydroxymethylglutaryl-CoA lyase	303
961	Burkholderia cepacia GG4	GEM_0481	hydroxymethylglutaryl-CoA lyase	310
962	Burkholderia phenoliruptrix BR3459a	BUPH_04078	hypothetical protein	187
962	Burkholderia cepacia GG4	GEM_0484	hypothetical protein	207
963	Burkholderia cepacia GG4	GEM_0494	sulfate ABC transporter substrate-binding protein	339
963	Burkholderia phenoliruptrix BR3459a	BUPH_04079	sulfate transport system substrate-binding protein	343
964	Burkholderia cepacia GG4	GEM_0503	biotin synthase	339
964	Burkholderia phenoliruptrix BR3459a	BUPH_04080	biotin synthetase	357
965	Burkholderia cepacia GG4	GEM_0504	dethiobiotin synthase	239
965	Burkholderia phenoliruptrix BR3459a	BUPH_04081	dethiobiotin synthetase	233
966	Burkholderia phenoliruptrix BR3459a	BUPH_04082	8-amino-7-oxononanoate synthase	394
966	Burkholderia cepacia GG4	GEM_0505	8-amino-7-oxononanoate synthase	403
967	Burkholderia phenoliruptrix BR3459a	BUPH_04083	adenosylmethionine-8-amino-7-oxononanoate aminotransferase	453
967	Burkholderia cepacia GG4	GEM_0506	adenosylmethionine-8-amino-7-oxononanoate aminotransferase	447
968	Burkholderia cepacia GG4	GEM_0507	dienelactone hydrolase and related enzyme	425
968	Burkholderia phenoliruptrix BR3459a	BUPH_04085	hypothetical protein	435
969	Burkholderia cepacia GG4	GEM_0508	hypothetical protein	145
969	Burkholderia phenoliruptrix BR3459a	BUPH_04086	SEC-C motif domain-containing protein	149
970	Burkholderia phenoliruptrix BR3459a	BUPH_04088	short-chain dehydrogenase/reductase SDR	225
970	Burkholderia cepacia GG4	GEM_0509	short-chain dehydrogenase/reductase SDR	225
971	Burkholderia cepacia GG4	GEM_0510	carbonate dehydratase	255
971	Burkholderia phenoliruptrix BR3459a	BUPH_04090	carbonic anhydrase	258
972	Burkholderia cepacia GG4	GEM_0511	bifunctional isocitrate dehydrogenase kinase/phosphatase	605
972	Burkholderia phenoliruptrix BR3459a	BUPH_04091	isocitrate dehydrogenase kinase/phosphatase	610
973	Burkholderia cepacia GG4	GEM_0512	beta-lactamase	359
973	Burkholderia phenoliruptrix BR3459a	BUPH_04093	beta-lactamase domain-containing protein	373
974	Burkholderia cepacia GG4	GEM_0514	extracellular solute-binding protein	531
974	Burkholderia phenoliruptrix BR3459a	BUPH_04094	peptide/nickel transport system substrate-binding protein	550
975	Burkholderia cepacia GG4	GEM_0515	short chain dehydrogenase	257
975	Burkholderia phenoliruptrix BR3459a	BUPH_04096	short-chain dehydrogenase/reductase SDR	257
976	Burkholderia cepacia GG4	GEM_0516	DSBA oxidoreductase	213
976	Burkholderia phenoliruptrix BR3459a	BUPH_04097	thiol:disulfide interchange protein DsbA	230
977	Burkholderia phenoliruptrix BR3459a	BUPH_04098	sporulation domain-containing protein	277
977	Burkholderia cepacia GG4	GEM_0517	sporulation protein	299
978	Burkholderia phenoliruptrix BR3459a	BUPH_04099	arginyl-tRNA synthetase	596
978	Burkholderia cepacia GG4	GEM_0518	arginyl-tRNA synthetase	593
979	Burkholderia phenoliruptrix BR3459a	BUPH_04100	hypothetical protein	108
979	Burkholderia cepacia GG4	GEM_0519	hypothetical protein	107
980	Burkholderia phenoliruptrix BR3459a	BUPH_04102	hypothetical protein	905
980	Burkholderia cepacia GG4	GEM_0520	methionine synthase	905
981	Burkholderia cepacia GG4	GEM_0521	homocysteine S-methyltransferase	355
981	Burkholderia phenoliruptrix BR3459a	BUPH_04103	hypothetical protein	356
982	Burkholderia phenoliruptrix BR3459a	BUPH_04104	hypothetical protein	85
982	Burkholderia cepacia GG4	GEM_0522	hypothetical protein	85
983	Burkholderia phenoliruptrix BR3459a	BUPH_04106	hypothetical protein	431
983	Burkholderia cepacia GG4	GEM_0523	hypothetical protein	413
984	Burkholderia phenoliruptrix BR3459a	BUPH_04107	IclR family transcriptional regulator	295
984	Burkholderia cepacia GG4	GEM_0524	IclR family transcriptional regulator	291
985	Burkholderia phenoliruptrix BR3459a	BUPH_04108	fumarylacetoacetate (FAA) hydrolase	327
985	Burkholderia cepacia GG4	GEM_0525	fumarylacetoacetate (FAA) hydrolase	330
986	Burkholderia phenoliruptrix BR3459a	BUPH_04110	enoyl-CoA hydratase	283
986	Burkholderia cepacia GG4	GEM_0526	Enoyl-CoA hydratase/isomerase	275
987	Burkholderia phenoliruptrix BR3459a	BUPH_04112	hypothetical protein	290
987	Burkholderia cepacia GG4	GEM_0529	hypothetical protein	292
988	Burkholderia cepacia GG4	GEM_0530	bifunctional heptose 7-phosphate kinase/heptose 1-phosphate adenyltransferase	161
988	Burkholderia phenoliruptrix BR3459a	BUPH_04113	RfaE bifunctional protein	160
989	Burkholderia phenoliruptrix BR3459a	BUPH_04114	hypothetical protein	79
989	Burkholderia cepacia GG4	GEM_0531	hypothetical protein	80
990	Burkholderia cepacia GG4	GEM_0532	pantothenate kinase	262
990	Burkholderia phenoliruptrix BR3459a	BUPH_04115	type III pantothenate kinase	279
991	Burkholderia cepacia GG4	GEM_0533	biotin--protein ligase	306
991	Burkholderia phenoliruptrix BR3459a	BUPH_04116	Putative biotin ligase	305
992	Burkholderia phenoliruptrix BR3459a	BUPH_04117	ABC transport system permease	377
992	Burkholderia cepacia GG4	GEM_0536	ABC transporter permease	374
993	Burkholderia cepacia GG4	GEM_0537	ABC transporter ATPase	319
993	Burkholderia phenoliruptrix BR3459a	BUPH_04118	ABC transporter ATP-binding protein	292
994	Burkholderia phenoliruptrix BR3459a	BUPH_04119	ABC transporter substrate-binding protein	320
994	Burkholderia cepacia GG4	GEM_0538	mammalian cell entry protein	309
995	Burkholderia cepacia GG4	GEM_0539	ABC transporter auxiliary component-like protein	207
995	Burkholderia phenoliruptrix BR3459a	BUPH_04120	hypothetical protein	213
996	Burkholderia phenoliruptrix BR3459a	BUPH_04121	VanZ family protein	385
996	Burkholderia cepacia GG4	GEM_0540	VirB8 protein	383
997	Burkholderia cepacia GG4	GEM_0541	ferredoxin-like protein	105
997	Burkholderia phenoliruptrix BR3459a	BUPH_04122	sucraseferredoxin family protein	107
998	Burkholderia phenoliruptrix BR3459a	BUPH_04123	alpha/beta fold family hydrolase	214
998	Burkholderia cepacia GG4	GEM_0542	alpha/beta hydrolase	214
999	Burkholderia phenoliruptrix BR3459a	BUPH_04124	D-alanyl-D-alanine carboxypeptidase	409
999	Burkholderia cepacia GG4	GEM_0543	penicillin-binding protein 6	437
[truncated: 4,296 more rows]
