# Supplementary material for: The complete genome of Burkholderia phenoliruptrix strain BR3459a, a symbiont of Mimosa flocculosa: highlighting the coexistence of symbiotic and pathogenic genes
Source: BMC Genomics. 2014 Jun 28;15(1):535. doi: 10.1186/1471-2164-15-535 (PMC4101177; doi:10.1186/1471-2164-15-535)
Supplement: Supplementary file 4 — Additional file 4: Table S3: Comparison of Burkholderia cepacia GG4 and B. phymatum STM815 by BBH. Description of the clusters in common between B. cepacia GG4 (GEM) and B.phymatum STM815 (Bphy) identified by Bidirectional Best Hit comparison. (XLS 722 KB) [file 12864_2014_6246_MOESM4_ESM.xls]

## Sheet: Sheet1
3024 common clusters identified by Bidirectional Best Hit between B.phenoliruptrix BR3459a and B. phymatum STM815
Cluster ID	Organism	Gene ID	Product	Length
1	Burkholderia phymatum STM815	Bphy_5485	cytochrome B561	177
1	Burkholderia cepacia GG4	GEM_0001	cytochrome B561	176
2	Burkholderia cepacia GG4	GEM_0002	catalase domain-containing protein	362
2	Burkholderia phymatum STM815	Bphy_5484	putative catalase	353
3	Burkholderia phymatum STM815	Bphy_1207	hypothetical protein	95
3	Burkholderia cepacia GG4	GEM_0011	hypothetical protein	99
4	Burkholderia phymatum STM815	Bphy_3958	two component transcriptional regulator	237
4	Burkholderia cepacia GG4	GEM_0017	two-component regulatory system, response regulator protein	225
5	Burkholderia phymatum STM815	Bphy_3957	histidine kinase	466
5	Burkholderia cepacia GG4	GEM_0018	integral membrane sensor signal transduction histidine kinase	455
6	Burkholderia phymatum STM815	Bphy_3961	binding-protein-dependent transport system inner membrane protein	287
6	Burkholderia cepacia GG4	GEM_0019	binding-protein-dependent transport system inner membrane protein	282
7	Burkholderia phymatum STM815	Bphy_3960	ABC transporter	265
7	Burkholderia cepacia GG4	GEM_0020	nitrate/sulfonate/bicarbonate ABC transporter ATPase	265
8	Burkholderia phymatum STM815	Bphy_3959	nitrate/sulfonate/bicarbonate ABC transporter periplasmic ligand-binding protein	336
8	Burkholderia cepacia GG4	GEM_0021	transport protein	334
9	Burkholderia phymatum STM815	Bphy_2943	flagellar biosynthetic protein FliR	260
9	Burkholderia cepacia GG4	GEM_0033	flagellar biosynthetic protein FliR	260
10	Burkholderia cepacia GG4	GEM_0034	flagellar biosynthesis protein FliQ	90
10	Burkholderia phymatum STM815	Bphy_2942	flagellar biosynthetic protein FliQ	89
11	Burkholderia phymatum STM815	Bphy_2941	flagellar biosynthesis protein FliP	281
11	Burkholderia cepacia GG4	GEM_0035	flagellar biosynthesis protein FliP	253
12	Burkholderia phymatum STM815	Bphy_2940	flagellar biosynthesis protein FliO	208
12	Burkholderia cepacia GG4	GEM_0036	flagellar biosynthesis protein FliO	182
13	Burkholderia phymatum STM815	Bphy_2939	flagellar motor switch protein FliN	154
13	Burkholderia cepacia GG4	GEM_0037	Type III secretion system outer membrane O protein	163
14	Burkholderia phymatum STM815	Bphy_2938	flagellar motor switch protein FliM	332
14	Burkholderia cepacia GG4	GEM_0038	flagellar motor switch protein FliM	332
15	Burkholderia phymatum STM815	Bphy_2937	flagellar basal body-associated protein FliL	167
15	Burkholderia cepacia GG4	GEM_0039	flagellar basal body-associated protein FliL	167
16	Burkholderia phymatum STM815	Bphy_2920	LrgB family protein	240
16	Burkholderia cepacia GG4	GEM_0040	LrgB family protein	240
17	Burkholderia phymatum STM815	Bphy_2921	LrgA family protein	163
17	Burkholderia cepacia GG4	GEM_0041	LrgA family protein	158
18	Burkholderia phymatum STM815	Bphy_2922	LysR family transcriptional regulator	319
18	Burkholderia cepacia GG4	GEM_0042	LysR family transcriptional regulator	308
19	Burkholderia phymatum STM815	Bphy_4024	MarR family transcriptional regulator	145
19	Burkholderia cepacia GG4	GEM_0044	MarR family transcriptional regulator	162
20	Burkholderia cepacia GG4	GEM_0046	outer membrane efflux lipoprotein	511
20	Burkholderia phymatum STM815	Bphy_3082	RND efflux system outer membrane lipoprotein	536
21	Burkholderia cepacia GG4	GEM_0047	general secretion pathway protein n	262
21	Burkholderia phymatum STM815	Bphy_3081	type II secretion system protein N	259
22	Burkholderia phymatum STM815	Bphy_3080	general secretion pathway M protein	167
22	Burkholderia cepacia GG4	GEM_0048	general secretion pathway protein M	168
23	Burkholderia phymatum STM815	Bphy_3079	general secretion pathway protein L	459
23	Burkholderia cepacia GG4	GEM_0049	general secretion pathway protein L	456
24	Burkholderia phymatum STM815	Bphy_3078	general secretion pathway protein K	367
24	Burkholderia cepacia GG4	GEM_0050	general secretion pathway protein K	375
25	Burkholderia cepacia GG4	GEM_0051	general secretion pathway protein J	224
25	Burkholderia phymatum STM815	Bphy_3077	putative general secretory pathway protein J	234
26	Burkholderia phymatum STM815	Bphy_3076	general secretion pathway protein I	143
26	Burkholderia cepacia GG4	GEM_0052	general secretion pathway protein I	117
27	Burkholderia phymatum STM815	Bphy_3075	general secretion pathway protein H	191
27	Burkholderia cepacia GG4	GEM_0053	general secretion pathway protein H	180
28	Burkholderia phymatum STM815	Bphy_3074	general secretion pathway protein G	158
28	Burkholderia cepacia GG4	GEM_0054	general secretion pathway protein G	150
29	Burkholderia cepacia GG4	GEM_0055	general secretion pathway protein c	136
29	Burkholderia phymatum STM815	Bphy_3073	putative general secretory pathway protein C	140
30	Burkholderia phymatum STM815	Bphy_3072	general secretion pathway protein F	405
30	Burkholderia cepacia GG4	GEM_0056	general secretion pathway protein F	405
31	Burkholderia phymatum STM815	Bphy_3071	general secretory pathway protein E	515
31	Burkholderia cepacia GG4	GEM_0057	general secretory pathway protein E	499
32	Burkholderia phymatum STM815	Bphy_3070	general secretion pathway protein D	787
32	Burkholderia cepacia GG4	GEM_0058	general secretion pathway protein D	763
33	Burkholderia phymatum STM815	Bphy_3069	lytic transglycosylase	147
33	Burkholderia cepacia GG4	GEM_0059	lytic transglycosylase catalytic subunit	149
34	Burkholderia phymatum STM815	Bphy_3068	cobalamin synthesis protein P47K	419
34	Burkholderia cepacia GG4	GEM_0060	cobalamin synthesis protein, P47K	437
35	Burkholderia phymatum STM815	Bphy_3067	histone family protein DNA-binding protein	92
35	Burkholderia cepacia GG4	GEM_0061	histone-like DNA-binding protein	92
36	Burkholderia phymatum STM815	Bphy_3066	5-methylaminomethyl-2-thiouridine methyltransferase	655
36	Burkholderia cepacia GG4	GEM_0062	5-methylaminomethyl-2-thiouridine methyltransferase	652
37	Burkholderia cepacia GG4	GEM_0063	sodium hydrogen exchanger	444
37	Burkholderia phymatum STM815	Bphy_3065	sodium/hydrogen exchanger	400
38	Burkholderia phymatum STM815	Bphy_3064	carboxylate-amine ligase	371
38	Burkholderia cepacia GG4	GEM_0064	carboxylate-amine ligase	371
39	Burkholderia phymatum STM815	Bphy_3063	MarR family transcriptional regulator	214
39	Burkholderia cepacia GG4	GEM_0065	MarR family transcriptional regulator	188
40	Burkholderia phymatum STM815	Bphy_3062	glutamine amidotransferase	237
40	Burkholderia cepacia GG4	GEM_0066	glutamine amidotransferase	236
41	Burkholderia cepacia GG4	GEM_0067	NADH:flavin oxidoreductase	370
41	Burkholderia phymatum STM815	Bphy_3060	NADH:flavin oxidoreductase/NADH oxidase	376
42	Burkholderia phymatum STM815	Bphy_3059	nuclear protein SET	160
42	Burkholderia cepacia GG4	GEM_0068	nuclear protein SET	173
43	Burkholderia phymatum STM815	Bphy_3058	integral membrane sensor signal transduction histidine kinase	499
43	Burkholderia cepacia GG4	GEM_0069	integral membrane sensor signal transduction histidine kinase	494
44	Burkholderia phymatum STM815	Bphy_3057	two component transcriptional regulator	228
44	Burkholderia cepacia GG4	GEM_0070	two component transcriptional regulator	230
45	Burkholderia phymatum STM815	Bphy_3056	hypothetical protein	85
45	Burkholderia cepacia GG4	GEM_0071	hypothetical protein	76
46	Burkholderia cepacia GG4	GEM_0072	pterin-4-alpha-carbinolamine dehydratase	102
46	Burkholderia phymatum STM815	Bphy_3055	transcriptional coactivator/pterin dehydratase	83
47	Burkholderia cepacia GG4	GEM_0074	AnsC family regulatory protein	161
47	Burkholderia phymatum STM815	Bphy_3054	AsnC family transcriptional regulator	163
48	Burkholderia phymatum STM815	Bphy_3053	adenylate cyclase	176
48	Burkholderia cepacia GG4	GEM_0075	adenylate cyclase	177
49	Burkholderia phymatum STM815	Bphy_3052	LysR family transcriptional regulator	299
49	Burkholderia cepacia GG4	GEM_0076	LysR family transcriptional regulator	299
50	Burkholderia phymatum STM815	Bphy_3050	glucose-methanol-choline oxidoreductase	564
50	Burkholderia cepacia GG4	GEM_0077	glucose-methanol-choline oxidoreductase	561
51	Burkholderia phymatum STM815	Bphy_3049	ABC transporter-like protein	263
51	Burkholderia cepacia GG4	GEM_0078	ABC transporter-like protein	259
52	Burkholderia phymatum STM815	Bphy_3048	ABC transporter-like protein	251
52	Burkholderia cepacia GG4	GEM_0079	branched chain amino acid ABC transporter ATPase	251
53	Burkholderia cepacia GG4	GEM_0080	branched-chain amino acid family ABC transporter substrate-binding protein	399
53	Burkholderia phymatum STM815	Bphy_3047	extracellular ligand-binding receptor	404
54	Burkholderia phymatum STM815	Bphy_3046	inner-membrane translocator	294
54	Burkholderia cepacia GG4	GEM_0081	inner-membrane translocator	294
55	Burkholderia phymatum STM815	Bphy_3045	inner-membrane translocator	323
55	Burkholderia cepacia GG4	GEM_0082	inner-membrane translocator	324
56	Burkholderia phymatum STM815	Bphy_3043	extracellular ligand-binding receptor	386
56	Burkholderia cepacia GG4	GEM_0084	extracellular ligand-binding receptor	385
57	Burkholderia cepacia GG4	GEM_0085	High-affinity branched-chain amino acid transport system permease LivH	351
57	Burkholderia phymatum STM815	Bphy_3042	inner-membrane translocator	351
58	Burkholderia phymatum STM815	Bphy_3041	ABC transporter-like protein	594
58	Burkholderia cepacia GG4	GEM_0086	branched chain amino acid ABC transporter ATPase/inner membrane protein	594
59	Burkholderia cepacia GG4	GEM_0087	ABC transporter	251
59	Burkholderia phymatum STM815	Bphy_3040	ABC transporter-like protein	253
60	Burkholderia cepacia GG4	GEM_0089	glucose inhibited division protein A	656
60	Burkholderia phymatum STM815	Bphy_3039	tRNA uridine 5-carboxymethylaminomethyl modification protein GidA	652
61	Burkholderia phymatum STM815	Bphy_3038	16S rRNA methyltransferase GidB	225
61	Burkholderia cepacia GG4	GEM_0090	16S rRNA methyltransferase GidB	228
62	Burkholderia phymatum STM815	Bphy_3037	cobyrinic acid a,c-diamide synthase	256
62	Burkholderia cepacia GG4	GEM_0091	Cobyrinic acid ac-diamide synthase	259
63	Burkholderia cepacia GG4	GEM_0092	chromosome partitioning protein ParB	297
63	Burkholderia phymatum STM815	Bphy_3036	parB-like partition protein	310
64	Burkholderia phymatum STM815	Bphy_3035	citrate transporter	382
64	Burkholderia cepacia GG4	GEM_0093	citrate transporter	376
65	Burkholderia phymatum STM815	Bphy_3034	ATP synthase I chain	181
65	Burkholderia cepacia GG4	GEM_0094	F0F1-type ATP synthase subunit I-like protein	175
66	Burkholderia phymatum STM815	Bphy_3033	F0F1 ATP synthase subunit A	283
66	Burkholderia cepacia GG4	GEM_0095	F0F1 ATP synthase subunit A	283
67	Burkholderia cepacia GG4	GEM_0096	ATP synthase subunit C	89
67	Burkholderia phymatum STM815	Bphy_3032	F0F1 ATP synthase subunit C	89
68	Burkholderia phymatum STM815	Bphy_3031	F0F1 ATP synthase subunit B	156
68	Burkholderia cepacia GG4	GEM_0097	F0F1 ATP synthase subunit B	156
69	Burkholderia phymatum STM815	Bphy_3030	F0F1 ATP synthase subunit delta	179
69	Burkholderia cepacia GG4	GEM_0098	F0F1 ATP synthase subunit delta	179
70	Burkholderia phymatum STM815	Bphy_3029	F0F1 ATP synthase subunit alpha	513
70	Burkholderia cepacia GG4	GEM_0099	F0F1 ATP synthase subunit alpha	513
71	Burkholderia phymatum STM815	Bphy_3028	F0F1 ATP synthase subunit gamma	295
71	Burkholderia cepacia GG4	GEM_0100	F0F1 ATP synthase subunit gamma	291
72	Burkholderia phymatum STM815	Bphy_3027	F0F1 ATP synthase subunit beta	464
72	Burkholderia cepacia GG4	GEM_0101	F0F1 ATP synthase subunit beta	464
73	Burkholderia cepacia GG4	GEM_0102	AtpC protein	141
73	Burkholderia phymatum STM815	Bphy_3026	F0F1 ATP synthase subunit epsilon	141
74	Burkholderia cepacia GG4	GEM_0103	AMP-binding domain-containing	575
74	Burkholderia phymatum STM815	Bphy_3025	AMP-binding domain-containing protein	576
75	Burkholderia phymatum STM815	Bphy_3024	arogenate dehydratase	260
75	Burkholderia cepacia GG4	GEM_0105	arogenate dehydratase	262
76	Burkholderia phymatum STM815	Bphy_3023	uroporphyrinogen decarboxylase	378
76	Burkholderia cepacia GG4	GEM_0106	uroporphyrinogen decarboxylase	375
77	Burkholderia cepacia GG4	GEM_0107	primosomal protein N'	753
77	Burkholderia phymatum STM815	Bphy_3022	primosome assembly protein PriA	752
78	Burkholderia cepacia GG4	GEM_0108	multifunctional functional transcriptional regulator/proline dehydrogenase/pyrroline-5-carboxylate dehydrogenase	1310
78	Burkholderia phymatum STM815	Bphy_3018	trifunctional transcriptional regulator/proline dehydrogenase/pyrroline-5-carboxylate dehydrogenase	1320
79	Burkholderia phymatum STM815	Bphy_3017	extracellular ligand-binding receptor	382
79	Burkholderia cepacia GG4	GEM_0109	extracellular ligand-binding receptor	379
80	Burkholderia phymatum STM815	Bphy_2924	acyl-CoA dehydrogenase domain-containing protein	557
80	Burkholderia cepacia GG4	GEM_0111	acyl-CoA dehydrogenase domain-containing protein	550
81	Burkholderia cepacia GG4	GEM_0113	class I and II aminotransferase	384
81	Burkholderia phymatum STM815	Bphy_0014	putative aminotransferase	384
82	Burkholderia phymatum STM815	Bphy_0016	extracellular solute-binding protein	263
82	Burkholderia cepacia GG4	GEM_0114	family 3 extracellular solute-binding protein	262
83	Burkholderia cepacia GG4	GEM_0121	Ethanolamine permease	470
83	Burkholderia phymatum STM815	Bphy_0006	ethanolamine transporter	467
84	Burkholderia phymatum STM815	Bphy_0007	ethanolamine ammonia lyase large subunit	464
84	Burkholderia cepacia GG4	GEM_0122	Ethanolamine ammonia lyase large subunit	465
85	Burkholderia phymatum STM815	Bphy_0008	ethanolamine ammonia-lyase small subunit	264
85	Burkholderia cepacia GG4	GEM_0123	ethanolamine ammonia-lyase small subunit	263
86	Burkholderia phymatum STM815	Bphy_0010	aldehyde dehydrogenase	506
86	Burkholderia cepacia GG4	GEM_0125	aldehyde dehydrogenase	508
87	Burkholderia phymatum STM815	Bphy_0011	AraC family transcriptional regulator	338
87	Burkholderia cepacia GG4	GEM_0128	AraC family transcriptional regulator	344
88	Burkholderia phymatum STM815	Bphy_3016	thiamine pyrophosphate protein	566
88	Burkholderia cepacia GG4	GEM_0130	thiamine pyrophosphate-binding protein	567
89	Burkholderia phymatum STM815	Bphy_3015	L-serine dehydratase 1	462
89	Burkholderia cepacia GG4	GEM_0133	L-serine dehydratase 1	462
90	Burkholderia phymatum STM815	Bphy_3014	hypothetical protein	378
90	Burkholderia cepacia GG4	GEM_0134	membrane protein	378
91	Burkholderia phymatum STM815	Bphy_3005	glycine dehydrogenase	976
91	Burkholderia cepacia GG4	GEM_0135	glycine dehydrogenase	975
92	Burkholderia cepacia GG4	GEM_0136	glycine cleavage system H protein	126
92	Burkholderia phymatum STM815	Bphy_3004	glycine cleavage system protein H	126
93	Burkholderia phymatum STM815	Bphy_3003	glycine cleavage system aminomethyltransferase T	372
93	Burkholderia cepacia GG4	GEM_0137	glycine cleavage system aminomethyltransferase T	372
94	Burkholderia cepacia GG4	GEM_0138	hypothetical protein	122
94	Burkholderia phymatum STM815	Bphy_3002	putative lipoprotein	119
95	Burkholderia phymatum STM815	Bphy_3001	oxidoreductase domain-containing protein	349
95	Burkholderia cepacia GG4	GEM_0139	oxidoreductase domain-containing protein	341
96	Burkholderia phymatum STM815	Bphy_3000	UvrD/REP helicase	731
96	Burkholderia cepacia GG4	GEM_0140	UvrD/REP helicase	695
97	Burkholderia phymatum STM815	Bphy_2999	cytochrome c class I	319
97	Burkholderia cepacia GG4	GEM_0141	cytochrome c class I	299
98	Burkholderia cepacia GG4	GEM_0147	Flagellar capping protein	484
98	Burkholderia phymatum STM815	Bphy_2990	flagellar hook-associated 2 domain-containing protein	475
99	Burkholderia phymatum STM815	Bphy_2989	flagellin	272
99	Burkholderia cepacia GG4	GEM_0148	flagellin	276
100	Burkholderia phymatum STM815	Bphy_2987	30S ribosomal protein S21	70
100	Burkholderia cepacia GG4	GEM_0149	30S ribosomal protein S21	70
101	Burkholderia phymatum STM815	Bphy_2985	DNA-3-methyladenine glycosylase I	198
101	Burkholderia cepacia GG4	GEM_0150	DNA-3-methyladenine glycosylase I	200
102	Burkholderia phymatum STM815	Bphy_2984	BadF/BadG/BcrA/BcrD type ATPase	298
102	Burkholderia cepacia GG4	GEM_0151	BadF/BadG/BcrA/BcrD type ATPase	293
103	Burkholderia cepacia GG4	GEM_0153	cof family hydrolase	277
103	Burkholderia phymatum STM815	Bphy_2983	Cof-like hydrolase	273
104	Burkholderia phymatum STM815	Bphy_2982	aquaporin Z	249
104	Burkholderia cepacia GG4	GEM_0154	MIP family channel protein	246
105	Burkholderia phymatum STM815	Bphy_2981	histone family protein nucleoid-structuring protein H-NS	100
105	Burkholderia cepacia GG4	GEM_0155	histone-like nucleoid-structuring protein H-NS	98
106	Burkholderia cepacia GG4	GEM_0156	glycosyltransferase	354
106	Burkholderia phymatum STM815	Bphy_2980	group 1 glycosyl transferase	354
107	Burkholderia phymatum STM815	Bphy_2979	transcriptional activator FlhD	106
107	Burkholderia cepacia GG4	GEM_0157	transcriptional activator FlhD	106
108	Burkholderia cepacia GG4	GEM_0158	flagellar transcriptional activator FlhC	184
108	Burkholderia phymatum STM815	Bphy_2978	transcriptional activator FlhC	203
109	Burkholderia cepacia GG4	GEM_0159	flagellar motor component-like protein	286
109	Burkholderia phymatum STM815	Bphy_2977	flagellar motor protein MotA	286
110	Burkholderia phymatum STM815	Bphy_2976	flagellar motor protein MotB	369
110	Burkholderia cepacia GG4	GEM_0160	OmpA/MotB domain-containing protein	339
111	Burkholderia cepacia GG4	GEM_0161	chemotaxis two-component response regulator CheY	125
111	Burkholderia phymatum STM815	Bphy_2975	response regulator receiver protein	120
112	Burkholderia cepacia GG4	GEM_0165	chemotaxis protein CheW	171
112	Burkholderia phymatum STM815	Bphy_2973	CheW protein	175
113	Burkholderia phymatum STM815	Bphy_2972	methyl-accepting chemotaxis sensory transducer	597
113	Burkholderia cepacia GG4	GEM_0166	methyl-accepting chemotaxis sensory transducer	653
114	Burkholderia cepacia GG4	GEM_0167	chemotaxis protein CheR	325
114	Burkholderia phymatum STM815	Bphy_2971	CheR-type MCP methyltransferase	313
115	Burkholderia phymatum STM815	Bphy_2970	chemoreceptor glutamine deamidase CheD	263
115	Burkholderia cepacia GG4	GEM_0168	chemoreceptor glutamine deamidase CheD	248
116	Burkholderia phymatum STM815	Bphy_2969	chemotaxis-specific methylesterase	367
116	Burkholderia cepacia GG4	GEM_0169	chemotaxis-specific methylesterase	363
117	Burkholderia phymatum STM815	Bphy_2968	response regulator receiver protein	131
117	Burkholderia cepacia GG4	GEM_0170	response regulator receiver protein	131
118	Burkholderia cepacia GG4	GEM_0171	chemotaxis phosphatase, CheZ	243
118	Burkholderia phymatum STM815	Bphy_2967	chemotaxis regulator CheZ	239
119	Burkholderia phymatum STM815	Bphy_2966	hypothetical protein	188
119	Burkholderia cepacia GG4	GEM_0172	hypothetical protein	182
120	Burkholderia phymatum STM815	Bphy_2965	hypothetical protein	422
120	Burkholderia cepacia GG4	GEM_0173	ppe-repeat protein	416
121	Burkholderia phymatum STM815	Bphy_4083	3-demethylubiquinone-9 3-methyltransferase	158
121	Burkholderia cepacia GG4	GEM_0174	3-demethylubiquinone-9 3-methyltransferase	165
122	Burkholderia phymatum STM815	Bphy_2964	flagellar biosynthesis protein FlhB	411
122	Burkholderia cepacia GG4	GEM_0176	flagellar biosynthetic protein FlhB	399
123	Burkholderia phymatum STM815	Bphy_2963	flagellar biosynthesis protein FlhA	700
123	Burkholderia cepacia GG4	GEM_0177	flagellar biosynthesis protein FlhA	700
124	Burkholderia phymatum STM815	Bphy_2962	flagellar biosynthesis regulator FlhF	644
124	Burkholderia cepacia GG4	GEM_0178	flagellar biosynthesis regulator FlhF	581
125	Burkholderia phymatum STM815	Bphy_2961	flagellar biosynthesis protein FlhG	293
125	Burkholderia cepacia GG4	GEM_0179	flagellar biosynthesis protein FlhG	272
126	Burkholderia phymatum STM815	Bphy_2960	flagellar biosynthesis sigma factor	244
126	Burkholderia cepacia GG4	GEM_0180	RNA polymerase sigma 28 subunit FliA/WhiG	244
127	Burkholderia cepacia GG4	GEM_0181	adenosylhomocysteinase	472
127	Burkholderia phymatum STM815	Bphy_2918	S-adenosyl-L-homocysteine hydrolase	473
128	Burkholderia phymatum STM815	Bphy_2917	hypothetical protein	146
128	Burkholderia cepacia GG4	GEM_0182	membrane protein	117
129	Burkholderia phymatum STM815	Bphy_2916	5,10-methylenetetrahydrofolate reductase	276
129	Burkholderia cepacia GG4	GEM_0183	5,10-methylenetetrahydrofolate reductase	276
130	Burkholderia phymatum STM815	Bphy_0110	amidase	504
130	Burkholderia cepacia GG4	GEM_0184	amidase	492
131	Burkholderia phymatum STM815	Bphy_0111	carboxymethylenebutenolidase	232
131	Burkholderia cepacia GG4	GEM_0185	carboxymethylenebutenolidase	230
132	Burkholderia phymatum STM815	Bphy_0112	extracellular ligand-binding receptor	381
132	Burkholderia cepacia GG4	GEM_0187	extracellular ligand-binding receptor	380
133	Burkholderia cepacia GG4	GEM_0188	major facilitator superfamily MFS 1	404
133	Burkholderia phymatum STM815	Bphy_0114	major facilitator transporter	403
134	Burkholderia phymatum STM815	Bphy_0115	pyridoxamine 5'-phosphate oxidase-like protein	221
134	Burkholderia cepacia GG4	GEM_0189	pyridoxamine 5'-phosphate oxidase-like protein	219
135	Burkholderia phymatum STM815	Bphy_0116	histone family protein nucleoid-structuring protein H-NS	100
135	Burkholderia cepacia GG4	GEM_0190	histone-like nucleoid-structuring protein H-NS	97
136	Burkholderia phymatum STM815	Bphy_0117	cation diffusion facilitator family transporter	400
136	Burkholderia cepacia GG4	GEM_0191	cation diffusion facilitator family transporter	404
137	Burkholderia phymatum STM815	Bphy_0118	AsnC family transcriptional regulator	152
137	Burkholderia cepacia GG4	GEM_0192	AsnC family transcriptional regulator	152
138	Burkholderia phymatum STM815	Bphy_0119	hypothetical protein	204
138	Burkholderia cepacia GG4	GEM_0193	sn-glycerol-3-phosphate transport system permease protein	219
139	Burkholderia cepacia GG4	GEM_0194	beta-lactamase	214
139	Burkholderia phymatum STM815	Bphy_0120	beta-lactamase domain-containing protein	214
140	Burkholderia phymatum STM815	Bphy_0121	rare lipoprotein A	199
140	Burkholderia cepacia GG4	GEM_0195	rare lipoprotein A	203
141	Burkholderia cepacia GG4	GEM_0196	uroporphyrin-III C/tetrapyrrole (Corrin/Porphyrin) methyltransferase	292
141	Burkholderia phymatum STM815	Bphy_0122	uroporphyrin-III C/tetrapyrrole methyltransferase	291
142	Burkholderia phymatum STM815	Bphy_0123	hypothetical protein	156
142	Burkholderia cepacia GG4	GEM_0197	hypothetical protein	142
143	Burkholderia phymatum STM815	Bphy_0124	phosphoheptose isomerase	195
143	Burkholderia cepacia GG4	GEM_0198	phosphoheptose isomerase	194
144	Burkholderia phymatum STM815	Bphy_0125	transport-associated	267
144	Burkholderia cepacia GG4	GEM_0199	transport-associated protein	265
145	Burkholderia phymatum STM815	Bphy_0126	cytochrome c class I	115
145	Burkholderia cepacia GG4	GEM_0200	cytochrome c, class I	117
146	Burkholderia phymatum STM815	Bphy_0136	hypothetical protein	207
146	Burkholderia cepacia GG4	GEM_0211	hypothetical protein	204
147	Burkholderia phymatum STM815	Bphy_3709	hypothetical protein	388
147	Burkholderia cepacia GG4	GEM_0213	hypothetical protein	388
148	Burkholderia phymatum STM815	Bphy_3710	hypothetical protein	384
148	Burkholderia cepacia GG4	GEM_0214	hypothetical protein	384
149	Burkholderia phymatum STM815	Bphy_3711	ABC transporter	235
149	Burkholderia cepacia GG4	GEM_0215	ABC transporter	235
150	Burkholderia phymatum STM815	Bphy_3712	RND family efflux transporter MFP subunit	450
150	Burkholderia cepacia GG4	GEM_0216	RND family efflux transporter MFP subunit	401
151	Burkholderia phymatum STM815	Bphy_2880	hypothetical protein	69
151	Burkholderia cepacia GG4	GEM_0217	hypothetical protein	77
152	Burkholderia phymatum STM815	Bphy_2878	hypothetical protein	251
152	Burkholderia cepacia GG4	GEM_0218	hypothetical protein	255
153	Burkholderia phymatum STM815	Bphy_2877	6-phosphogluconate dehydrogenase	289
153	Burkholderia cepacia GG4	GEM_0219	6-phosphogluconate dehydrogenase	289
154	Burkholderia phymatum STM815	Bphy_2876	lysine exporter protein LysE/YggA	218
154	Burkholderia cepacia GG4	GEM_0220	translocator protein, LysE family	212
155	Burkholderia phymatum STM815	Bphy_2875	N-acetyl-gamma-glutamyl-phosphate reductase	315
155	Burkholderia cepacia GG4	GEM_0225	N-acetyl-gamma-glutamyl-phosphate reductase	316
156	Burkholderia phymatum STM815	Bphy_2874	flavodoxin/nitric oxide synthase	191
156	Burkholderia cepacia GG4	GEM_0226	flavodoxin/nitric oxide synthase	190
157	Burkholderia phymatum STM815	Bphy_2873	PEBP family protein	205
157	Burkholderia cepacia GG4	GEM_0227	PEBP family protein	200
158	Burkholderia phymatum STM815	Bphy_2871	orotate phosphoribosyltransferase	228
158	Burkholderia cepacia GG4	GEM_0228	orotate phosphoribosyltransferase	228
159	Burkholderia cepacia GG4	GEM_0229	Malate dehydrogenase (oxaloacetate-decarboxylating) (NADP(+)), Phosphate acetyltransferase	756
159	Burkholderia phymatum STM815	Bphy_2869	malic enzyme	761
160	Burkholderia phymatum STM815	Bphy_2868	indolepyruvate ferredoxin oxidoreductase	1200
160	Burkholderia cepacia GG4	GEM_0230	pyruvate ferredoxin/flavodoxin oxidoreductase	1196
161	Burkholderia phymatum STM815	Bphy_2867	hypothetical protein	62
161	Burkholderia cepacia GG4	GEM_0231	outer membrane protein	64
162	Burkholderia phymatum STM815	Bphy_2866	4-hydroxyphenylpyruvate dioxygenase	365
162	Burkholderia cepacia GG4	GEM_0232	4-hydroxyphenylpyruvate dioxygenase	365
163	Burkholderia phymatum STM815	Bphy_2865	AsnC family transcriptional regulator	171
163	Burkholderia cepacia GG4	GEM_0233	AsnC family transcriptional regulator	174
164	Burkholderia phymatum STM815	Bphy_2864	GCN5-like N-acetyltransferase	221
164	Burkholderia cepacia GG4	GEM_0234	N-acetyltransferase GCN5	215
165	Burkholderia phymatum STM815	Bphy_2863	TetR family transcriptional regulator	204
165	Burkholderia cepacia GG4	GEM_0235	TetR family transcriptional regulator	201
166	Burkholderia phymatum STM815	Bphy_2862	hypothetical protein	271
166	Burkholderia cepacia GG4	GEM_0236	hypothetical protein	271
167	Burkholderia cepacia GG4	GEM_0237	ferredoxin	362
167	Burkholderia phymatum STM815	Bphy_2861	phenylacetate-CoA oxygenase/reductase subunit PaaK	362
168	Burkholderia phymatum STM815	Bphy_2860	phenylacetate-CoA oxygenase subunit PaaJ	191
168	Burkholderia cepacia GG4	GEM_0238	phenylacetate-CoA oxygenase subunit PaaJ	187
169	Burkholderia phymatum STM815	Bphy_2859	phenylacetate-CoA oxygenase subunit PaaI	267
169	Burkholderia cepacia GG4	GEM_0239	phenylacetate-CoA oxygenase subunit PaaI	267
170	Burkholderia phymatum STM815	Bphy_2858	phenylacetate-CoA oxygenase subunit PaaB	94
170	Burkholderia cepacia GG4	GEM_0240	phenylacetate-CoA oxygenase subunit PaaB	94
171	Burkholderia phymatum STM815	Bphy_2857	phenylacetate-CoA oxygenase subunit PaaA	332
171	Burkholderia cepacia GG4	GEM_0241	phenylacetate-CoA oxygenase subunit PaaG	332
172	Burkholderia phymatum STM815	Bphy_2856	GDSL family lipase	452
172	Burkholderia cepacia GG4	GEM_0242	G-D-S-L family lipolytic protein	421
173	Burkholderia phymatum STM815	Bphy_0003	DNA gyrase subunit B	823
173	Burkholderia cepacia GG4	GEM_0261	DNA gyrase subunit B	824
174	Burkholderia phymatum STM815	Bphy_0002	DNA polymerase III subunit beta	367
174	Burkholderia cepacia GG4	GEM_0262	DNA polymerase III subunit beta	368
175	Burkholderia phymatum STM815	Bphy_0001	chromosomal replication initiation protein	518
175	Burkholderia cepacia GG4	GEM_0263	chromosomal replication initiator protein DnaA	525
176	Burkholderia phymatum STM815	Bphy_3101	50S ribosomal protein L34	44
176	Burkholderia cepacia GG4	GEM_0264	50S ribosomal protein L34	44
177	Burkholderia cepacia GG4	GEM_0266	60 kDa inner membrane insertion protein	553
177	Burkholderia phymatum STM815	Bphy_3098	putative inner membrane protein translocase component YidC	550
178	Burkholderia phymatum STM815	Bphy_3097	hypothetical protein	140
178	Burkholderia cepacia GG4	GEM_0267	hypothetical protein	145
179	Burkholderia cepacia GG4	GEM_0268	tRNA modification GTPase MnmE	464
179	Burkholderia phymatum STM815	Bphy_3096	tRNA modification GTPase TrmE	466
180	Burkholderia phymatum STM815	Bphy_1261	hypothetical protein	76
180	Burkholderia cepacia GG4	GEM_0270	superfamily ii dna and rna helicase	82
181	Burkholderia phymatum STM815	Bphy_3093	hypothetical protein	55
181	Burkholderia cepacia GG4	GEM_0271	membrane protein	56
182	Burkholderia phymatum STM815	Bphy_3091	hypothetical protein	113
182	Burkholderia cepacia GG4	GEM_0273	hypothetical protein	115
183	Burkholderia cepacia GG4	GEM_0274	hypothetical protein	184
183	Burkholderia phymatum STM815	Bphy_3090	YaeQ family protein	213
184	Burkholderia phymatum STM815	Bphy_3089	glyoxalase/bleomycin resistance protein/dioxygenase	137
184	Burkholderia cepacia GG4	GEM_0275	glyoxalase/bleomycin resistance protein/dioxygenase	137
185	Burkholderia phymatum STM815	Bphy_3088	AraC family transcriptional regulator	376
185	Burkholderia cepacia GG4	GEM_0277	AraC family transcriptional regulator	363
186	Burkholderia phymatum STM815	Bphy_3087	alcohol dehydrogenase	307
186	Burkholderia cepacia GG4	GEM_0278	alcohol dehydrogenase	324
187	Burkholderia phymatum STM815	Bphy_3086	glutamate--cysteine ligase	547
187	Burkholderia cepacia GG4	GEM_0279	glutamate--cysteine ligase	533
188	Burkholderia phymatum STM815	Bphy_1521	L-lactate transport	532
188	Burkholderia cepacia GG4	GEM_0281	L-lactate transport	546
189	Burkholderia phymatum STM815	Bphy_5069	GntR family transcriptional regulator	247
189	Burkholderia cepacia GG4	GEM_0284	GntR family transcriptional regulator	242
190	Burkholderia phymatum STM815	Bphy_0224	spermidine/putrescine ABC transporter ATPase	359
190	Burkholderia cepacia GG4	GEM_0288	spermidine/putrescine ABC transporter ATPase subuni	363
191	Burkholderia cepacia GG4	GEM_0293	amino acid ABC transporter substrate-binding protein	260
191	Burkholderia phymatum STM815	Bphy_1531	extracellular solute-binding protein	260
192	Burkholderia cepacia GG4	GEM_0294	amino acid ABC transporter permease	226
192	Burkholderia phymatum STM815	Bphy_1530	polar amino acid ABC transporter inner membrane subunit	225
193	Burkholderia phymatum STM815	Bphy_1529	ABC transporter-like protein	255
193	Burkholderia cepacia GG4	GEM_0295	amino acid ABC transporter ATP-binding protein	252
194	Burkholderia cepacia GG4	GEM_0296	alpha/beta fold family hydrolase	271
194	Burkholderia phymatum STM815	Bphy_3261	alpha/beta hydrolase fold protein	272
195	Burkholderia phymatum STM815	Bphy_0027	thioesterase superfamily protein	134
195	Burkholderia cepacia GG4	GEM_0300	thioesterase superfamily protein	134
196	Burkholderia phymatum STM815	Bphy_0028	patatin	288
196	Burkholderia cepacia GG4	GEM_0301	patatin	288
197	Burkholderia phymatum STM815	Bphy_0029	D-isomer specific 2-hydroxyacid dehydrogenase	337
197	Burkholderia cepacia GG4	GEM_0302	D-isomer specific 2-hydroxyacid dehydrogenase	364
198	Burkholderia phymatum STM815	Bphy_0031	LysR family transcriptional regulator	362
198	Burkholderia cepacia GG4	GEM_0303	LysR family transcriptional regulator	349
199	Burkholderia phymatum STM815	Bphy_0032	DNA topoisomerase III	908
199	Burkholderia cepacia GG4	GEM_0304	DNA topoisomerase III	865
200	Burkholderia phymatum STM815	Bphy_0033	thioredoxin domain-containing protein	125
200	Burkholderia cepacia GG4	GEM_0305	thioredoxin domain-containing protein	126
201	Burkholderia phymatum STM815	Bphy_0034	DNA protecting protein DprA	389
201	Burkholderia cepacia GG4	GEM_0306	DNA protecting protein DprA	423
202	Burkholderia phymatum STM815	Bphy_0035	peptide deformylase	167
202	Burkholderia cepacia GG4	GEM_0307	peptide deformylase	167
203	Burkholderia phymatum STM815	Bphy_0036	methionyl-tRNA formyltransferase	327
203	Burkholderia cepacia GG4	GEM_0308	methionyl-tRNA formyltransferase	327
204	Burkholderia cepacia GG4	GEM_0309	LysE type translocator protein	213
204	Burkholderia phymatum STM815	Bphy_0037	lysine exporter protein LysE/YggA	214
205	Burkholderia phymatum STM815	Bphy_0038	M48 family peptidase	285
205	Burkholderia cepacia GG4	GEM_0310	peptidase M48 Ste24p	285
206	Burkholderia cepacia GG4	GEM_0311	Ribosomal RNA small subunit methyltransferase B	462
206	Burkholderia phymatum STM815	Bphy_0039	sun protein	453
207	Burkholderia phymatum STM815	Bphy_0040	hypothetical protein	196
207	Burkholderia cepacia GG4	GEM_0312	proline rich signal peptide protein	181
208	Burkholderia phymatum STM815	Bphy_0041	integral membrane sensor signal transduction histidine kinase	803
208	Burkholderia cepacia GG4	GEM_0313	multi-sensor signal transduction histidine kinase	804
209	Burkholderia cepacia GG4	GEM_0314	Fis family two component transcriptional regulator	233
209	Burkholderia phymatum STM815	Bphy_0042	two component Fis family transcriptional regulator	229
210	Burkholderia cepacia GG4	GEM_0316	exoenzyme S synthesis protein B	244
210	Burkholderia phymatum STM815	Bphy_0043	exsB protein	243
211	Burkholderia cepacia GG4	GEM_0317	organic radical activating enzyme-like protein	210
211	Burkholderia phymatum STM815	Bphy_0044	radical SAM domain-containing protein	210
212	Burkholderia cepacia GG4	GEM_0318	6-pyruvoyl tetrahydropterin synthase	150
212	Burkholderia phymatum STM815	Bphy_0045	queuosine biosynthesis protein QueD	148
213	Burkholderia phymatum STM815	Bphy_0046	2-dehydro-3-deoxyglucarate aldolase	260
213	Burkholderia cepacia GG4	GEM_0319	2-dehydro-3-deoxyglucarate aldolase	261
214	Burkholderia phymatum STM815	Bphy_0047	Sel1 domain-containing protein	236
214	Burkholderia cepacia GG4	GEM_0320	Sel1 domain-containing protein repeat-containing protein	258
215	Burkholderia phymatum STM815	Bphy_0048	rod shape-determining protein RodA	382
215	Burkholderia cepacia GG4	GEM_0321	rod shape-determining protein RodA	382
216	Burkholderia phymatum STM815	Bphy_0049	penicillin-binding protein 2	800
216	Burkholderia cepacia GG4	GEM_0322	penicillin-binding protein 2	756
217	Burkholderia phymatum STM815	Bphy_0051	rod shape-determining protein MreC	367
217	Burkholderia cepacia GG4	GEM_0323	rod shape-determining protein MreC	351
218	Burkholderia phymatum STM815	Bphy_0052	rod shape-determining protein MreB	347
218	Burkholderia cepacia GG4	GEM_0324	rod shape-determining protein MreB	347
219	Burkholderia phymatum STM815	Bphy_0053	aspartyl/glutamyl-tRNA amidotransferase subunit C	99
219	Burkholderia cepacia GG4	GEM_0325	aspartyl/glutamyl-tRNA amidotransferase subunit C	99
220	Burkholderia phymatum STM815	Bphy_0054	aspartyl/glutamyl-tRNA amidotransferase subunit A	497
220	Burkholderia cepacia GG4	GEM_0326	glutamyl-tRNA(Gln) amidotransferase subunit A	496
221	Burkholderia phymatum STM815	Bphy_0055	aspartyl/glutamyl-tRNA amidotransferase subunit B	491
221	Burkholderia cepacia GG4	GEM_0327	glutamyl-tRNA(Gln) amidotransferase subunit B	491
222	Burkholderia phymatum STM815	Bphy_0056	hypothetical protein	278
222	Burkholderia cepacia GG4	GEM_0328	hypothetical protein	279
223	Burkholderia phymatum STM815	Bphy_0057	exodeoxyribonuclease III Xth	259
223	Burkholderia cepacia GG4	GEM_0329	exodeoxyribonuclease III Xth	257
224	Burkholderia phymatum STM815	Bphy_3325	alcohol dehydrogenase	350
224	Burkholderia cepacia GG4	GEM_0330	alcohol dehydrogenase	350
225	Burkholderia phymatum STM815	Bphy_3324	AraC family transcriptional regulator	328
225	Burkholderia cepacia GG4	GEM_0331	AraC family transcriptional regulator	314
226	Burkholderia phymatum STM815	Bphy_0058	peptidase M48 Ste24p	404
226	Burkholderia cepacia GG4	GEM_0332	peptidase M48, Ste24p	343
227	Burkholderia cepacia GG4	GEM_0333	major facilitator superfamily transporter	473
227	Burkholderia phymatum STM815	Bphy_0059	major facilitator transporter	464
228	Burkholderia phymatum STM815	Bphy_0060	methionine biosynthesis protein MetW	202
228	Burkholderia cepacia GG4	GEM_0334	methionine biosynthesis protein MetW	202
229	Burkholderia phymatum STM815	Bphy_0061	homoserine O-acetyltransferase	381
229	Burkholderia cepacia GG4	GEM_0335	homoserine O-acetyltransferase	381
230	Burkholderia phymatum STM815	Bphy_0062	nucleoid occlusion protein	232
230	Burkholderia cepacia GG4	GEM_0343	nucleoid occlusion protein	220
231	Burkholderia phymatum STM815	Bphy_0063	pyrimidine 5'-nucleotidase	252
231	Burkholderia cepacia GG4	GEM_0344	pyrimidine 5'-nucleotidase	208
232	Burkholderia phymatum STM815	Bphy_0064	acetylglutamate kinase	299
232	Burkholderia cepacia GG4	GEM_0345	acetylglutamate kinase	244
233	Burkholderia phymatum STM815	Bphy_0067	integral membrane sensor signal transduction histidine kinase	434
233	Burkholderia cepacia GG4	GEM_0347	integral membrane sensor signal transduction histidine kinase	468
234	Burkholderia cepacia GG4	GEM_0348	response regulator receiver protein	180
234	Burkholderia phymatum STM815	Bphy_0068	two component Fis family transcriptional regulator	180
235	Burkholderia phymatum STM815	Bphy_0069	ATP-dependent protease ATP-binding subunit HslU	447
235	Burkholderia cepacia GG4	GEM_0350	HslU protein	447
236	Burkholderia cepacia GG4	GEM_0351	20S proteasome A and B subunit	178
236	Burkholderia phymatum STM815	Bphy_0070	ATP-dependent protease peptidase subunit	178
237	Burkholderia phymatum STM815	Bphy_0071	TraR/DksA family transcriptional regulator	139
237	Burkholderia cepacia GG4	GEM_0352	TraR/DksA family transcriptional regulator	138
238	Burkholderia phymatum STM815	Bphy_0072	cobalamin synthesis protein P47K	362
238	Burkholderia cepacia GG4	GEM_0353	cobalamin synthesis protein P47K	357
239	Burkholderia phymatum STM815	Bphy_0073	PUA domain-containing protein	400
239	Burkholderia cepacia GG4	GEM_0354	PUA domain-containing protein	404
240	Burkholderia phymatum STM815	Bphy_0074	site-specific tyrosine recombinase XerC	307
240	Burkholderia cepacia GG4	GEM_0355	tyrosine recombinase XerC	306
241	Burkholderia phymatum STM815	Bphy_0075	hypothetical protein	239
241	Burkholderia cepacia GG4	GEM_0356	hypothetical protein	241
242	Burkholderia phymatum STM815	Bphy_0076	diaminopimelate epimerase	286
242	Burkholderia cepacia GG4	GEM_0357	diaminopimelate epimerase	309
243	Burkholderia phymatum STM815	Bphy_0077	lipid A biosynthesis lauroyl acyltransferase	294
243	Burkholderia cepacia GG4	GEM_0359	lipid A biosynthesis lauroyl acyltransferase	294
244	Burkholderia phymatum STM815	Bphy_0078	S-adenosylmethionine synthetase	395
244	Burkholderia cepacia GG4	GEM_0360	S-adenosylmethionine synthetase	395
245	Burkholderia phymatum STM815	Bphy_0080	phytanoyl-CoA dioxygenase	253
245	Burkholderia cepacia GG4	GEM_0362	Phytanoyl-CoA dioxygenase	257
246	Burkholderia cepacia GG4	GEM_0363	hemin uptake protein	68
246	Burkholderia phymatum STM815	Bphy_0081	hypothetical protein	66
247	Burkholderia phymatum STM815	Bphy_0082	aldo/keto reductase	347
247	Burkholderia cepacia GG4	GEM_0364	aldo/keto reductase	347
248	Burkholderia phymatum STM815	Bphy_0083	hypothetical protein	60
248	Burkholderia cepacia GG4	GEM_0365	membrane protein	61
249	Burkholderia cepacia GG4	GEM_0367	major facilitator family transporter	416
249	Burkholderia phymatum STM815	Bphy_0084	major facilitator transporter	423
250	Burkholderia phymatum STM815	Bphy_0086	hypothetical protein	70
250	Burkholderia cepacia GG4	GEM_0368	hypothetical protein	70
251	Burkholderia phymatum STM815	Bphy_0087	serine/threonine protein kinase	340
251	Burkholderia cepacia GG4	GEM_0369	serine/threonine protein kinase	343
252	Burkholderia phymatum STM815	Bphy_2935	flagellar export protein FliJ	149
252	Burkholderia cepacia GG4	GEM_0373	flagellar export protein FliJ	152
253	Burkholderia cepacia GG4	GEM_0374	flagellar protein export ATPase FliI	513
253	Burkholderia phymatum STM815	Bphy_2934	FliI/YscN family ATPase	547
254	Burkholderia phymatum STM815	Bphy_2933	flagellar assembly protein H	225
254	Burkholderia cepacia GG4	GEM_0375	flagellar assembly protein H	227
255	Burkholderia cepacia GG4	GEM_0376	Flagellar motor switch protein	331
255	Burkholderia phymatum STM815	Bphy_2932	flagellar motor switch protein G	331
256	Burkholderia phymatum STM815	Bphy_2931	flagellar MS-ring protein	593
256	Burkholderia cepacia GG4	GEM_0377	flagellar MS-ring protein	584
257	Burkholderia phymatum STM815	Bphy_2930	flagellar hook-basal body complex subunit FliE	111
257	Burkholderia cepacia GG4	GEM_0378	flagellar hook-basal body complex subunit FliE	114
258	Burkholderia phymatum STM815	Bphy_2929	flagellar protein FliS	144
258	Burkholderia cepacia GG4	GEM_0379	flagellar protein FliS	144
259	Burkholderia cepacia GG4	GEM_0380	hypothetical protein	110
259	Burkholderia phymatum STM815	Bphy_2928	putative flagellar protein FliT	109
260	Burkholderia phymatum STM815	Bphy_2926	flagellar biosynthetic protein FlhB	112
260	Burkholderia cepacia GG4	GEM_0382	flagellar protein FhlB	108
261	Burkholderia phymatum STM815	Bphy_2345	PepSY-associated TM helix domain-containing protein	248
261	Burkholderia cepacia GG4	GEM_0383	PepSY-associated TM helix domain-containing protein	244
262	Burkholderia phymatum STM815	Bphy_0089	hypothetical protein	342
262	Burkholderia cepacia GG4	GEM_0384	hypothetical protein	341
263	Burkholderia cepacia GG4	GEM_0385	amino acid permease	466
263	Burkholderia phymatum STM815	Bphy_0096	amino acid permease-associated protein	466
264	Burkholderia cepacia GG4	GEM_0386	LuxR family two component transcriptional regulator	218
264	Burkholderia phymatum STM815	Bphy_0097	two component LuxR family transcriptional regulator	218
265	Burkholderia phymatum STM815	Bphy_0098	histidine kinase	288
265	Burkholderia cepacia GG4	GEM_0387	signal transduction histidine kinase	271
266	Burkholderia cepacia GG4	GEM_0388	ferredoxin-NADP reductase	256
266	Burkholderia phymatum STM815	Bphy_0099	oxidoreductase FAD-binding subunit	256
267	Burkholderia phymatum STM815	Bphy_0100	lysine exporter protein LysE/YggA	213
267	Burkholderia cepacia GG4	GEM_0389	lysine exporter protein LysE/YggA	215
268	Burkholderia phymatum STM815	Bphy_0102	endonuclease/exonuclease/phosphatase	265
268	Burkholderia cepacia GG4	GEM_0390	endonuclease/exonuclease/phosphatase	271
269	Burkholderia phymatum STM815	Bphy_0103	hypothetical protein	168
269	Burkholderia cepacia GG4	GEM_0391	hypothetical protein	162
270	Burkholderia cepacia GG4	GEM_0393	AAA ATPase	326
270	Burkholderia phymatum STM815	Bphy_0104	ATPase central domain-containing protein	325
271	Burkholderia phymatum STM815	Bphy_0106	2-hydroxyglutarate dehydrogenase	368
271	Burkholderia cepacia GG4	GEM_0394	FAD dependent oxidoreductase	369
272	Burkholderia phymatum STM815	Bphy_0107	high potential iron-sulfur protein	104
272	Burkholderia cepacia GG4	GEM_0395	high potential iron-sulfur protein	103
273	Burkholderia phymatum STM815	Bphy_0109	general substrate transporter	440
273	Burkholderia cepacia GG4	GEM_0396	major facilitator superfamily transporter	435
274	Burkholderia phymatum STM815	Bphy_2914	extracellular solute-binding protein	543
274	Burkholderia cepacia GG4	GEM_0397	extracellular solute-binding protein	542
275	Burkholderia phymatum STM815	Bphy_2913	nickel-transporting ATPase	337
275	Burkholderia cepacia GG4	GEM_0398	oligopeptide/dipeptide ABC transporter, inner membrane subunit	336
276	Burkholderia phymatum STM815	Bphy_2912	binding-protein-dependent transport systems inner membrane component	305
276	Burkholderia cepacia GG4	GEM_0399	dipeptide ABC transporter permease DppC	305
277	Burkholderia phymatum STM815	Bphy_2911	oligopeptide/dipeptide ABC transporter ATPase	334
277	Burkholderia cepacia GG4	GEM_0400	oligopeptide/dipeptide ABC transporter ATPase	332
278	Burkholderia phymatum STM815	Bphy_2910	dipeptide transporter ATP-binding subunit	345
278	Burkholderia cepacia GG4	GEM_0401	dipeptide transporter ATP-binding subunit	338
279	Burkholderia phymatum STM815	Bphy_2909	GumN family protein	397
279	Burkholderia cepacia GG4	GEM_0402	GumN protein	381
280	Burkholderia phymatum STM815	Bphy_2905	LamB/YcsF family protein	250
280	Burkholderia cepacia GG4	GEM_0403	LamB/YcsF family protein	254
281	Burkholderia cepacia GG4	GEM_0404	allophanate hydrolase 2 subunit 2	355
281	Burkholderia phymatum STM815	Bphy_2904	urea amidolyase-like protein	350
282	Burkholderia phymatum STM815	Bphy_2903	allophanate hydrolase subunit 1	217
282	Burkholderia cepacia GG4	GEM_0405	allophanate hydrolase subunit 1	218
283	Burkholderia phymatum STM815	Bphy_2902	putative transcriptional regulator	170
283	Burkholderia cepacia GG4	GEM_0406	transcriptional regulator	170
284	Burkholderia phymatum STM815	Bphy_2901	5-formyltetrahydrofolate cyclo-ligase	203
284	Burkholderia cepacia GG4	GEM_0407	5-formyltetrahydrofolate cyclo-ligase	202
285	Burkholderia phymatum STM815	Bphy_2900	lytic transglycosylase	657
285	Burkholderia cepacia GG4	GEM_0408	lytic transglycosylase	650
286	Burkholderia phymatum STM815	Bphy_2899	NADH dehydrogenase	318
286	Burkholderia cepacia GG4	GEM_0409	NADH dehydrogenase	318
287	Burkholderia phymatum STM815	Bphy_2898	glutathione S-transferase domain-containing protein	215
287	Burkholderia cepacia GG4	GEM_0410	glutathione S-transferase domain-containing protein	215
288	Burkholderia cepacia GG4	GEM_0411	Cca protein	413
288	Burkholderia phymatum STM815	Bphy_2897	multifunctional tRNA nucleotidyl transferase/2'3'-cyclic phosphodiesterase/2'nucleotidase/phosphatase	417
289	Burkholderia phymatum STM815	Bphy_2945	FlgN family protein	148
289	Burkholderia cepacia GG4	GEM_0414	FlgN family protein	146
290	Burkholderia phymatum STM815	Bphy_2946	anti-sigma28 factor FlgM	113
290	Burkholderia cepacia GG4	GEM_0415	anti-sigma-28 factor, FlgM	109
291	Burkholderia phymatum STM815	Bphy_2948	flagellar basal body rod protein FlgB	163
291	Burkholderia cepacia GG4	GEM_0417	flagellar basal body rod protein FlgB	162
292	Burkholderia phymatum STM815	Bphy_2949	flagellar basal body rod protein FlgC	141
292	Burkholderia cepacia GG4	GEM_0418	flagellar basal body rod protein FlgC	141
293	Burkholderia phymatum STM815	Bphy_2950	flagellar basal body rod modification protein	237
293	Burkholderia cepacia GG4	GEM_0419	flagellar hook capping protein	248
294	Burkholderia phymatum STM815	Bphy_2951	flagellar basal body FlaE domain-containing protein	501
294	Burkholderia cepacia GG4	GEM_0420	flagellar hook protein FlgE	413
295	Burkholderia phymatum STM815	Bphy_2952	flagellar basal body rod protein FlgF	252
295	Burkholderia cepacia GG4	GEM_0421	flagellar basal body rod protein FlgF	252
296	Burkholderia phymatum STM815	Bphy_2953	flagellar basal body rod protein FlgG	262
296	Burkholderia cepacia GG4	GEM_0422	flagellar basal body rod protein FlgG	262
297	Burkholderia phymatum STM815	Bphy_2954	flagellar basal body L-ring protein	236
297	Burkholderia cepacia GG4	GEM_0423	flagellar basal body L-ring protein	229
298	Burkholderia phymatum STM815	Bphy_2955	flagellar basal body P-ring protein	395
298	Burkholderia cepacia GG4	GEM_0424	flagellar basal body P-ring protein	397
299	Burkholderia cepacia GG4	GEM_0425	flagellar protein FlgJ	325
299	Burkholderia phymatum STM815	Bphy_2956	flagellar rod assembly protein/muramidase FlgJ	310
300	Burkholderia phymatum STM815	Bphy_2957	YcgR family protein	249
300	Burkholderia cepacia GG4	GEM_0426	YcgR family protein	251
301	Burkholderia phymatum STM815	Bphy_2958	flagellar hook-associated protein FlgK	657
301	Burkholderia cepacia GG4	GEM_0427	flagellar hook-associated protein FlgK	663
302	Burkholderia cepacia GG4	GEM_0428	flagellar hook-associated protein 3	412
302	Burkholderia phymatum STM815	Bphy_2959	flagellar hook-associated protein FlgL	406
303	Burkholderia phymatum STM815	Bphy_0138	uracil-xanthine permease	435
303	Burkholderia cepacia GG4	GEM_0429	Xanthine/uracil permease	435
304	Burkholderia phymatum STM815	Bphy_4417	DNA-binding transcriptional activator GcvA	307
304	Burkholderia cepacia GG4	GEM_0436	DNA-binding transcriptional activator GcvA	294
305	Burkholderia cepacia GG4	GEM_0439	outer membrane protein, (porin)	373
305	Burkholderia phymatum STM815	Bphy_3905	porin	413
306	Burkholderia phymatum STM815	Bphy_3650	hypothetical protein	67
306	Burkholderia cepacia GG4	GEM_0440	hypothetical protein	74
307	Burkholderia cepacia GG4	GEM_0449	aminotransferase	475
307	Burkholderia phymatum STM815	Bphy_3573	putative aminotransferase	478
308	Burkholderia phymatum STM815	Bphy_3572	glutamate--putrescine ligase	444
308	Burkholderia cepacia GG4	GEM_0450	glutamine synthetase	445
309	Burkholderia cepacia GG4	GEM_0451	peptidase	261
309	Burkholderia phymatum STM815	Bphy_3571	peptidase C26	247
310	Burkholderia phymatum STM815	Bphy_3568	transcriptional regulator	114
310	Burkholderia cepacia GG4	GEM_0452	XRE family transcriptional regulator	183
311	Burkholderia phymatum STM815	Bphy_3567	aldehyde dehydrogenase	497
311	Burkholderia cepacia GG4	GEM_0453	aldehyde dehydrogenase	496
312	Burkholderia phymatum STM815	Bphy_1968	heavy metal transport/detoxification protein	69
312	Burkholderia cepacia GG4	GEM_0454	heavy metal transport/detoxification protein	66
313	Burkholderia phymatum STM815	Bphy_2890	glucosamine--fructose-6-phosphate aminotransferase	605
313	Burkholderia cepacia GG4	GEM_0459	glucosamine--fructose-6-phosphate aminotransferase	605
314	Burkholderia phymatum STM815	Bphy_2891	UDP-N-acetylglucosamine pyrophosphorylase	453
314	Burkholderia cepacia GG4	GEM_0460	UDP-N-acetylglucosamine pyrophosphorylase	453
315	Burkholderia phymatum STM815	Bphy_2892	C32 tRNA thiolase	336
315	Burkholderia cepacia GG4	GEM_0461	PP-loop domain-containing protein	331
316	Burkholderia phymatum STM815	Bphy_2893	dihydroneopterin aldolase	130
316	Burkholderia cepacia GG4	GEM_0462	dihydroneopterin aldolase	134
317	Burkholderia phymatum STM815	Bphy_2895	hypothetical protein	397
317	Burkholderia cepacia GG4	GEM_0464	hypothetical protein	396
318	Burkholderia phymatum STM815	Bphy_2896	hypothetical protein	64
318	Burkholderia cepacia GG4	GEM_0465	membrane protein	64
319	Burkholderia phymatum STM815	Bphy_0147	hypothetical protein	79
319	Burkholderia cepacia GG4	GEM_0466	hypothetical protein	73
320	Burkholderia cepacia GG4	GEM_0467	PfkB domain-containing protein	302
320	Burkholderia phymatum STM815	Bphy_0148	ribokinase-like domain-containing protein	308
321	Burkholderia phymatum STM815	Bphy_0149	N-acylglucosamine 2-epimerase	420
321	Burkholderia cepacia GG4	GEM_0468	N-acylglucosamine 2-epimerase	426
322	Burkholderia phymatum STM815	Bphy_0150	LacI family transcription regulator	328
322	Burkholderia cepacia GG4	GEM_0469	LacI family transcriptional regulator	339
323	Burkholderia phymatum STM815	Bphy_0151	diguanylate cyclase/phosphodiesterase	613
323	Burkholderia cepacia GG4	GEM_0470	diguanylate cyclase/phosphodiesterase	612
324	Burkholderia phymatum STM815	Bphy_0152	bile acid:sodium symporter	340
324	Burkholderia cepacia GG4	GEM_0471	bile acid:sodium symporter	371
325	Burkholderia phymatum STM815	Bphy_0154	porin	367
325	Burkholderia cepacia GG4	GEM_0473	porin	358
326	Burkholderia phymatum STM815	Bphy_0155	LysR family transcriptional regulator	312
326	Burkholderia cepacia GG4	GEM_0474	LysR family transcriptional regulator	320
327	Burkholderia phymatum STM815	Bphy_0157	2-nitropropane dioxygenase	319
327	Burkholderia cepacia GG4	GEM_0475	2-nitropropane dioxygenase	319
328	Burkholderia cepacia GG4	GEM_0476	alpha/beta hydrolase	298
328	Burkholderia phymatum STM815	Bphy_0158	alpha/beta hydrolase fold protein	296
329	Burkholderia phymatum STM815	Bphy_0159	AsnC family transcriptional regulator	161
329	Burkholderia cepacia GG4	GEM_0477	AsnC family transcriptional regulator	163
330	Burkholderia cepacia GG4	GEM_0478	drug metabolite transporter permease	300
330	Burkholderia phymatum STM815	Bphy_0160	hypothetical protein	299
331	Burkholderia cepacia GG4	GEM_0480	YbaK/prolyl-tRNA synthetase associated domain-containing protein	168
331	Burkholderia phymatum STM815	Bphy_0164	YbaK/prolyl-tRNA synthetase associated protein	177
332	Burkholderia phymatum STM815	Bphy_0165	hydroxymethylglutaryl-CoA lyase	308
332	Burkholderia cepacia GG4	GEM_0481	hydroxymethylglutaryl-CoA lyase	310
333	Burkholderia phymatum STM815	Bphy_0166	D-isomer specific 2-hydroxyacid dehydrogenase	313
333	Burkholderia cepacia GG4	GEM_0482	D-isomer specific 2-hydroxyacid dehydrogenase	313
334	Burkholderia phymatum STM815	Bphy_4066	glyoxalase/bleomycin resistance protein/dioxygenase	145
334	Burkholderia cepacia GG4	GEM_0483	glyoxalase/bleomycin resistance protein/dioxygenase	145
335	Burkholderia phymatum STM815	Bphy_0167	hypothetical protein	200
335	Burkholderia cepacia GG4	GEM_0484	hypothetical protein	207
336	Burkholderia cepacia GG4	GEM_0489	major facilitator superfamily transporter	422
336	Burkholderia phymatum STM815	Bphy_0353	major facilitator transporter	417
337	Burkholderia phymatum STM815	Bphy_4731	dihydrodipicolinate synthase	287
337	Burkholderia cepacia GG4	GEM_0493	dihydrodipicolinate synthase	297
338	Burkholderia phymatum STM815	Bphy_0169	sulfate ABC transporter periplasmic sulfate-binding protein	341
338	Burkholderia cepacia GG4	GEM_0494	sulfate ABC transporter substrate-binding protein	339
339	Burkholderia cepacia GG4	GEM_0495	hypothetical protein	322
339	Burkholderia phymatum STM815	Bphy_0145	K+ channel inward rectifier domain-containing protein	313
340	Burkholderia cepacia GG4	GEM_0496	glutathione S-transferase	204
340	Burkholderia phymatum STM815	Bphy_0144	glutathione S-transferase domain-containing protein	205
341	Burkholderia phymatum STM815	Bphy_0143	2-oxoacid ferredoxin oxidoreductase	1196
341	Burkholderia cepacia GG4	GEM_0499	pyruvate ferredoxin/flavodoxin oxidoreductase	1190
342	Burkholderia phymatum STM815	Bphy_0139	Na+/H+ antiporter	554
342	Burkholderia cepacia GG4	GEM_0500	Na+/H+ antiporter	555
343	Burkholderia phymatum STM815	Bphy_0140	diguanylate phosphodiesterase	424
343	Burkholderia cepacia GG4	GEM_0501	diguanylate phosphodiesterase	428
344	Burkholderia phymatum STM815	Bphy_0141	CutC family protein	229
344	Burkholderia cepacia GG4	GEM_0502	CutC family protein	241
345	Burkholderia phymatum STM815	Bphy_0170	biotin synthase	351
345	Burkholderia cepacia GG4	GEM_0503	biotin synthase	339
346	Burkholderia cepacia GG4	GEM_0504	dethiobiotin synthase	239
346	Burkholderia phymatum STM815	Bphy_0171	dithiobiotin synthetase	239
347	Burkholderia phymatum STM815	Bphy_0172	8-amino-7-oxononanoate synthase	394
347	Burkholderia cepacia GG4	GEM_0505	8-amino-7-oxononanoate synthase	403
348	Burkholderia cepacia GG4	GEM_0506	adenosylmethionine-8-amino-7-oxononanoate aminotransferase	447
348	Burkholderia phymatum STM815	Bphy_0173	adenosylmethionine--8-amino-7-oxononanoate transaminase	448
349	Burkholderia cepacia GG4	GEM_0507	dienelactone hydrolase and related enzyme	425
349	Burkholderia phymatum STM815	Bphy_0174	hypothetical protein	429
350	Burkholderia phymatum STM815	Bphy_0175	hypothetical protein	148
350	Burkholderia cepacia GG4	GEM_0508	hypothetical protein	145
351	Burkholderia phymatum STM815	Bphy_0177	short chain dehydrogenase	225
351	Burkholderia cepacia GG4	GEM_0509	short-chain dehydrogenase/reductase SDR	225
352	Burkholderia phymatum STM815	Bphy_0179	carbonate dehydratase	258
352	Burkholderia cepacia GG4	GEM_0510	carbonate dehydratase	255
353	Burkholderia cepacia GG4	GEM_0511	bifunctional isocitrate dehydrogenase kinase/phosphatase	605
353	Burkholderia phymatum STM815	Bphy_0180	bifunctional isocitrate dehydrogenase kinase/phosphatase protein	602
354	Burkholderia cepacia GG4	GEM_0512	beta-lactamase	359
354	Burkholderia phymatum STM815	Bphy_0182	beta-lactamase domain-containing protein	356
355	Burkholderia phymatum STM815	Bphy_0183	extracellular solute-binding protein	532
355	Burkholderia cepacia GG4	GEM_0514	extracellular solute-binding protein	531
356	Burkholderia phymatum STM815	Bphy_0185	short chain dehydrogenase	256
356	Burkholderia cepacia GG4	GEM_0515	short chain dehydrogenase	257
357	Burkholderia phymatum STM815	Bphy_0186	DSBA oxidoreductase	212
357	Burkholderia cepacia GG4	GEM_0516	DSBA oxidoreductase	213
358	Burkholderia phymatum STM815	Bphy_0187	sporulation domain-containing protein	265
358	Burkholderia cepacia GG4	GEM_0517	sporulation protein	299
359	Burkholderia phymatum STM815	Bphy_0188	arginyl-tRNA synthetase	594
359	Burkholderia cepacia GG4	GEM_0518	arginyl-tRNA synthetase	593
360	Burkholderia phymatum STM815	Bphy_0189	hypothetical protein	108
360	Burkholderia cepacia GG4	GEM_0519	hypothetical protein	107
361	Burkholderia phymatum STM815	Bphy_0190	methionine synthase	905
361	Burkholderia cepacia GG4	GEM_0520	methionine synthase	905
362	Burkholderia phymatum STM815	Bphy_0191	homocysteine S-methyltransferase	356
362	Burkholderia cepacia GG4	GEM_0521	homocysteine S-methyltransferase	355
363	Burkholderia phymatum STM815	Bphy_0192	hypothetical protein	85
363	Burkholderia cepacia GG4	GEM_0522	hypothetical protein	85
364	Burkholderia phymatum STM815	Bphy_0194	hypothetical protein	409
364	Burkholderia cepacia GG4	GEM_0523	hypothetical protein	413
365	Burkholderia phymatum STM815	Bphy_0195	IclR family transcriptional regulator	296
365	Burkholderia cepacia GG4	GEM_0524	IclR family transcriptional regulator	291
366	Burkholderia phymatum STM815	Bphy_0196	fumarylacetoacetate (FAA) hydrolase	330
366	Burkholderia cepacia GG4	GEM_0525	fumarylacetoacetate (FAA) hydrolase	330
367	Burkholderia phymatum STM815	Bphy_0198	enoyl-CoA hydratase	286
367	Burkholderia cepacia GG4	GEM_0526	Enoyl-CoA hydratase/isomerase	275
368	Burkholderia phymatum STM815	Bphy_0199	hypothetical protein	247
368	Burkholderia cepacia GG4	GEM_0527	hypothetical protein	162
369	Burkholderia phymatum STM815	Bphy_0200	hypothetical protein	290
369	Burkholderia cepacia GG4	GEM_0529	hypothetical protein	292
370	Burkholderia cepacia GG4	GEM_0530	bifunctional heptose 7-phosphate kinase/heptose 1-phosphate adenyltransferase	161
370	Burkholderia phymatum STM815	Bphy_0201	rfaE bifunctional protein	160
371	Burkholderia phymatum STM815	Bphy_0202	hypothetical protein	79
371	Burkholderia cepacia GG4	GEM_0531	hypothetical protein	80
372	Burkholderia phymatum STM815	Bphy_0203	pantothenate kinase	289
372	Burkholderia cepacia GG4	GEM_0532	pantothenate kinase	262
373	Burkholderia phymatum STM815	Bphy_0204	biotin--protein ligase	319
373	Burkholderia cepacia GG4	GEM_0533	biotin--protein ligase	306
374	Burkholderia cepacia GG4	GEM_0536	ABC transporter permease	374
374	Burkholderia phymatum STM815	Bphy_0205	hypothetical protein	379
375	Burkholderia cepacia GG4	GEM_0537	ABC transporter ATPase	319
375	Burkholderia phymatum STM815	Bphy_0206	ABC transporter-like protein	296
376	Burkholderia phymatum STM815	Bphy_0207	hypothetical protein	320
376	Burkholderia cepacia GG4	GEM_0538	mammalian cell entry protein	309
377	Burkholderia cepacia GG4	GEM_0539	ABC transporter auxiliary component-like protein	207
377	Burkholderia phymatum STM815	Bphy_0208	hypothetical protein	208
378	Burkholderia phymatum STM815	Bphy_0209	VanZ family protein	386
378	Burkholderia cepacia GG4	GEM_0540	VirB8 protein	383
379	Burkholderia cepacia GG4	GEM_0541	ferredoxin-like protein	105
379	Burkholderia phymatum STM815	Bphy_0210	putative ferredoxin	107
380	Burkholderia cepacia GG4	GEM_0542	alpha/beta hydrolase	214
380	Burkholderia phymatum STM815	Bphy_0211	hypothetical protein	214
381	Burkholderia cepacia GG4	GEM_0543	penicillin-binding protein 6	437
381	Burkholderia phymatum STM815	Bphy_0212	Serine-type D-Ala-D-Ala carboxypeptidase	409
382	Burkholderia phymatum STM815	Bphy_0213	hypothetical protein	89
382	Burkholderia cepacia GG4	GEM_0545	lipoate regulatory protein	102
383	Burkholderia phymatum STM815	Bphy_0214	DNA-binding transcriptional activator GcvA	334
383	Burkholderia cepacia GG4	GEM_0546	DNA-binding transcriptional activator GcvA	323
384	Burkholderia phymatum STM815	Bphy_0215	hypothetical protein	108
384	Burkholderia cepacia GG4	GEM_0547	hypothetical protein	108
385	Burkholderia phymatum STM815	Bphy_0216	lipoate-protein ligase B	255
385	Burkholderia cepacia GG4	GEM_0548	lipoate-protein ligase B	251
386	Burkholderia phymatum STM815	Bphy_0217	lipoyl synthase	334
386	Burkholderia cepacia GG4	GEM_0549	lipoyl synthase	329
387	Burkholderia phymatum STM815	Bphy_0225	C4-dicarboxylate transporter DctA	426
387	Burkholderia cepacia GG4	GEM_0561	C4-dicarboxylate transporter DctA	429
388	Burkholderia cepacia GG4	GEM_0562	histidine kinase	674
388	Burkholderia phymatum STM815	Bphy_0226	integral membrane sensor signal transduction histidine kinase	683
389	Burkholderia cepacia GG4	GEM_0563	two component sigma54 specific Fis family transcriptional regulator	451
389	Burkholderia phymatum STM815	Bphy_0227	two component, sigma54 specific, Fis family transcriptional regulator	452
390	Burkholderia phymatum STM815	Bphy_0228	redoxin domain-containing protein	174
390	Burkholderia cepacia GG4	GEM_0564	Redoxin domain-containing protein	178
391	Burkholderia phymatum STM815	Bphy_0229	hypothetical protein	202
391	Burkholderia cepacia GG4	GEM_0565	hypothetical protein	190
392	Burkholderia phymatum STM815	Bphy_0230	Mg chelatase subunit ChlI	484
392	Burkholderia cepacia GG4	GEM_0571	Mg chelatase-like protein	554
393	Burkholderia phymatum STM815	Bphy_0255	hypothetical protein	84
393	Burkholderia cepacia GG4	GEM_0572	hypothetical protein	83
394	Burkholderia phymatum STM815	Bphy_0256	nitrogen regulatory protein P-II	112
394	Burkholderia cepacia GG4	GEM_0573	Nitrogen regulatory protein P-II	112
395	Burkholderia phymatum STM815	Bphy_0257	ammonium transporter	501
395	Burkholderia cepacia GG4	GEM_0574	ammonium transporter	504
396	Burkholderia phymatum STM815	Bphy_0258	glutamate--cysteine ligase	429
396	Burkholderia cepacia GG4	GEM_0575	glutamate--cysteine ligase GshA	411
397	Burkholderia phymatum STM815	Bphy_0260	PTS system fructose subfamily transporter subunit IIA	165
397	Burkholderia cepacia GG4	GEM_0577	PTS system sugar transporter subunit IIA	156
398	Burkholderia cepacia GG4	GEM_0578	HPr family phosphocarrier protein	89
398	Burkholderia phymatum STM815	Bphy_0261	phosphotransferase system, phosphocarrier protein HPr	89
399	Burkholderia phymatum STM815	Bphy_0262	phosphoenolpyruvate-protein phosphotransferase	580
399	Burkholderia cepacia GG4	GEM_0579	phosphoenolpyruvate-protein phosphotransferase	590
400	Burkholderia phymatum STM815	Bphy_0263	UBA/THIF-type NAD/FAD binding protein	252
400	Burkholderia cepacia GG4	GEM_0580	UBA/THIF-type NAD/FAD binding protein	250
401	Burkholderia phymatum STM815	Bphy_0264	carboxyl-terminal protease	530
401	Burkholderia cepacia GG4	GEM_0581	carboxyl-terminal protease	509
402	Burkholderia phymatum STM815	Bphy_0266	phosphoglyceromutase	248
402	Burkholderia cepacia GG4	GEM_0582	phosphoglyceromutase	248
403	Burkholderia phymatum STM815	Bphy_0267	rhodanese domain-containing protein	161
403	Burkholderia cepacia GG4	GEM_0583	rhodanese-like protein	140
404	Burkholderia phymatum STM815	Bphy_0268	glutaredoxin 3	82
404	Burkholderia cepacia GG4	GEM_0584	glutaredoxin 3	86
405	Burkholderia phymatum STM815	Bphy_0269	preprotein translocase subunit SecB	156
405	Burkholderia cepacia GG4	GEM_0585	preprotein translocase subunit SecB	160
406	Burkholderia phymatum STM815	Bphy_0270	NAD(P)H-dependent glycerol-3-phosphate dehydrogenase	332
406	Burkholderia cepacia GG4	GEM_0586	NAD(P)H-dependent glycerol-3-phosphate dehydrogenase	332
407	Burkholderia phymatum STM815	Bphy_0271	appr-1-p processing domain-containing protein	183
407	Burkholderia cepacia GG4	GEM_0587	Appr-1-p processing protein	176
408	Burkholderia phymatum STM815	Bphy_0272	RNA methyltransferase	156
408	Burkholderia cepacia GG4	GEM_0588	TrmH family RNA methyltransferase	156
409	Burkholderia cepacia GG4	GEM_0589	phosphoribosyltransferase	270
409	Burkholderia phymatum STM815	Bphy_0273	putative competence protein F-like protein	268
410	Burkholderia phymatum STM815	Bphy_0274	type 11 methyltransferase	319
410	Burkholderia cepacia GG4	GEM_0590	type 11 methyltransferase	321
411	Burkholderia phymatum STM815	Bphy_0275	hypothetical protein	164
411	Burkholderia cepacia GG4	GEM_0591	integral membrane protein	161
412	Burkholderia phymatum STM815	Bphy_0276	cytochrome c oxidase subunit II	557
412	Burkholderia cepacia GG4	GEM_0592	cytochrome c oxidase subunit II	531
413	Burkholderia phymatum STM815	Bphy_0277	cytochrome c oxidase subunit I	537
413	Burkholderia cepacia GG4	GEM_0593	cytochrome-c oxidase	535
414	Burkholderia phymatum STM815	Bphy_0278	hypothetical protein	45
414	Burkholderia cepacia GG4	GEM_0594	membrane protein	46
415	Burkholderia phymatum STM815	Bphy_0279	cytochrome C oxidase assembly protein	203
415	Burkholderia cepacia GG4	GEM_0595	cytochrome C oxidase assembly protein	202
416	Burkholderia phymatum STM815	Bphy_0280	hypothetical protein	68
416	Burkholderia cepacia GG4	GEM_0596	transmembrane protein	66
417	Burkholderia phymatum STM815	Bphy_0281	cytochrome c oxidase subunit III	285
417	Burkholderia cepacia GG4	GEM_0597	cytochrome c oxidase subunit III	285
418	Burkholderia phymatum STM815	Bphy_0282	hypothetical protein	69
418	Burkholderia cepacia GG4	GEM_0598	transmembrane protein	69
419	Burkholderia phymatum STM815	Bphy_0283	hypothetical protein	255
419	Burkholderia cepacia GG4	GEM_0599	surf1 family protein	243
420	Burkholderia phymatum STM815	Bphy_0284	hypothetical protein	223
420	Burkholderia cepacia GG4	GEM_0600	hypothetical protein	208
421	Burkholderia phymatum STM815	Bphy_0285	cytochrome oxidase assembly	369
421	Burkholderia cepacia GG4	GEM_0601	cytochrome oxidase assembly	370
422	Burkholderia phymatum STM815	Bphy_0286	protoheme IX farnesyltransferase	301
422	Burkholderia cepacia GG4	GEM_0602	protoheme IX farnesyltransferase	300
423	Burkholderia phymatum STM815	Bphy_0287	electron transport protein SCO1/SenC	205
423	Burkholderia cepacia GG4	GEM_0603	electron transport protein SCO1/SenC	205
424	Burkholderia cepacia GG4	GEM_0604	hypothetical protein	96
424	Burkholderia phymatum STM815	Bphy_0288	YciI-like protein	96
425	Burkholderia phymatum STM815	Bphy_0289	methyl-accepting chemotaxis sensory transducer	598
425	Burkholderia cepacia GG4	GEM_0605	methyl-accepting chemotaxis sensory transducer	519
426	Burkholderia cepacia GG4	GEM_0606	family lipoprotein	271
426	Burkholderia phymatum STM815	Bphy_0290	YaeC family lipoprotein	270
427	Burkholderia phymatum STM815	Bphy_1972	hypothetical protein	235
427	Burkholderia cepacia GG4	GEM_0612	hypothetical protein	235
428	Burkholderia phymatum STM815	Bphy_1971	hypothetical protein	489
428	Burkholderia cepacia GG4	GEM_0613	hypothetical protein	492
429	Burkholderia phymatum STM815	Bphy_1970	DNA polymerase III subunit alpha	1049
429	Burkholderia cepacia GG4	GEM_0614	DNA polymerase III subunit alpha	1071
430	Burkholderia phymatum STM815	Bphy_0292	GntR family transcriptional regulator	244
430	Burkholderia cepacia GG4	GEM_0615	GntR family transcriptional regulator	244
431	Burkholderia phymatum STM815	Bphy_0293	N-acetylglucosamine-6-phosphate deacetylase	367
431	Burkholderia cepacia GG4	GEM_0616	N-acetylglucosamine-6-phosphate deacetylase	367
432	Burkholderia phymatum STM815	Bphy_0294	glutamine--fructose-6-phosphate transaminase	335
432	Burkholderia cepacia GG4	GEM_0617	glutamine--fructose-6-phosphate transaminase	338
433	Burkholderia phymatum STM815	Bphy_0295	phosphoenolpyruvate-protein phosphotransferase	861
433	Burkholderia cepacia GG4	GEM_0618	phosphoenolpyruvate-protein phosphotransferase	860
434	Burkholderia phymatum STM815	Bphy_0296	PTS system N-acetylglucosamine-specific transporter subunit IIBC	588
434	Burkholderia cepacia GG4	GEM_0619	PTS system N-acetylglucosamine-specific transporter subunit IIBC	587
435	Burkholderia phymatum STM815	Bphy_0297	cyd operon protein YbgT	39
435	Burkholderia cepacia GG4	GEM_0620	Cyd operon protein YbgT	40
436	Burkholderia phymatum STM815	Bphy_0298	cytochrome d ubiquinol oxidase subunit II	378
436	Burkholderia cepacia GG4	GEM_0621	cytochrome d ubiquinol oxidase subunit II	378
437	Burkholderia phymatum STM815	Bphy_0299	cytochrome bd ubiquinol oxidase subunit I	529
437	Burkholderia cepacia GG4	GEM_0622	cytochrome bd ubiquinol oxidase subunit I	526
438	Burkholderia phymatum STM815	Bphy_0300	hypothetical protein	90
438	Burkholderia cepacia GG4	GEM_0623	membrane protein	92
439	Burkholderia phymatum STM815	Bphy_0301	RNA polymerase factor sigma-32	311
439	Burkholderia cepacia GG4	GEM_0624	RNA polymerase factor sigma-32	311
440	Burkholderia phymatum STM815	Bphy_0302	hypothetical protein	199
440	Burkholderia cepacia GG4	GEM_0625	signal peptide protein	189
441	Burkholderia phymatum STM815	Bphy_0303	hypothetical protein	127
441	Burkholderia cepacia GG4	GEM_0626	hypothetical protein	127
442	Burkholderia phymatum STM815	Bphy_0304	2-isopropylmalate synthase	551
442	Burkholderia cepacia GG4	GEM_0627	2-isopropylmalate synthase	548
443	Burkholderia phymatum STM815	Bphy_0305	glycosyl transferase family protein	322
443	Burkholderia cepacia GG4	GEM_0628	glycosyl transferase family protein	324
444	Burkholderia phymatum STM815	Bphy_0307	maleylacetoacetate isomerase	214
444	Burkholderia cepacia GG4	GEM_0629	maleylacetoacetate isomerase	214
445	Burkholderia phymatum STM815	Bphy_0308	signal recognition particle-docking protein FtsY	392
445	Burkholderia cepacia GG4	GEM_0630	signal recognition particle-docking protein FtsY	384
446	Burkholderia phymatum STM815	Bphy_0309	methyltransferase	204
446	Burkholderia cepacia GG4	GEM_0631	methyltransferase	204
447	Burkholderia phymatum STM815	Bphy_0310	phosphopantetheine adenylyltransferase	168
447	Burkholderia cepacia GG4	GEM_0632	phosphopantetheine adenylyltransferase	165
448	Burkholderia cepacia GG4	GEM_0633	4Fe-4S ferredoxin	88
448	Burkholderia phymatum STM815	Bphy_0311	4Fe-4S ferredoxin iron-sulfur binding domain-containing protein	85
449	Burkholderia phymatum STM815	Bphy_0312	histidinol-phosphate aminotransferase	363
449	Burkholderia cepacia GG4	GEM_0634	histidinol-phosphate aminotransferase	355
450	Burkholderia cepacia GG4	GEM_0635	aminoacyl-tRNA hydrolase	199
450	Burkholderia phymatum STM815	Bphy_0313	peptidyl-tRNA hydrolase	200
451	Burkholderia cepacia GG4	GEM_0636	50S ribosomal protein L25	201
451	Burkholderia phymatum STM815	Bphy_0314	50S ribosomal protein L25/general stress protein Ctc	203
452	Burkholderia phymatum STM815	Bphy_0315	ribose-phosphate pyrophosphokinase	318
452	Burkholderia cepacia GG4	GEM_0637	ribose-phosphate pyrophosphokinase	320
453	Burkholderia phymatum STM815	Bphy_0316	4-diphosphocytidyl-2-C-methyl-D-erythritol kinase	293
453	Burkholderia cepacia GG4	GEM_0639	Ipk protein	293
454	Burkholderia phymatum STM815	Bphy_0317	outer membrane lipoprotein LolB	210
454	Burkholderia cepacia GG4	GEM_0640	Outer membrane lipoprotein LolB	206
455	Burkholderia cepacia GG4	GEM_0641	hypothetical protein	607
455	Burkholderia phymatum STM815	Bphy_0318	TPR repeat-containing protein	613
456	Burkholderia phymatum STM815	Bphy_0447	RNA-directed DNA polymerase	568
456	Burkholderia cepacia GG4	GEM_0642	RNA-directed DNA polymerase	572
457	Burkholderia phymatum STM815	Bphy_0319	formamidopyrimidine-DNA glycosylase	276
457	Burkholderia cepacia GG4	GEM_0643	formamidopyrimidine-DNA glycosylase	275
458	Burkholderia phymatum STM815	Bphy_0320	A/G-specific adenine glycosylase	369
458	Burkholderia cepacia GG4	GEM_0644	A/G-specific adenine glycosylase	368
459	Burkholderia phymatum STM815	Bphy_0321	peptidase S16 lon domain-containing protein	211
459	Burkholderia cepacia GG4	GEM_0645	peptidase S16, lon domain-containing protein	211
460	Burkholderia phymatum STM815	Bphy_0322	hypothetical protein	297
460	Burkholderia cepacia GG4	GEM_0646	p-loop atpase protein	302
461	Burkholderia phymatum STM815	Bphy_0323	HPr kinase/phosphorylase	322
461	Burkholderia cepacia GG4	GEM_0647	HPr Serine kinase	322
462	Burkholderia cepacia GG4	GEM_0648	PTS IIA-like nitrogen-regulatory protein PtsN	179
462	Burkholderia phymatum STM815	Bphy_0324	putative PTS IIA-like nitrogen-regulatory protein PtsN	171
463	Burkholderia phymatum STM815	Bphy_0325	sigma 54 modulation protein/30S ribosomal protein S30EA	119
463	Burkholderia cepacia GG4	GEM_0649	sigma 54 modulation protein/30S ribosomal protein S30P	119
464	Burkholderia cepacia GG4	GEM_0650	DNA-directed RNA polymerase specialized sigma subunit	501
464	Burkholderia phymatum STM815	Bphy_0326	RNA polymerase factor sigma-54	505
465	Burkholderia phymatum STM815	Bphy_0327	ABC transporter-like protein	260
465	Burkholderia cepacia GG4	GEM_0651	ABC transporter-like protein	258
466	Burkholderia phymatum STM815	Bphy_0328	lipopolysaccharide transport periplasmic protein LptA	225
466	Burkholderia cepacia GG4	GEM_0652	OstA family protein	221
467	Burkholderia phymatum STM815	Bphy_0329	hypothetical protein	197
467	Burkholderia cepacia GG4	GEM_0653	hypothetical protein	204
468	Burkholderia phymatum STM815	Bphy_0330	3-deoxy-D-manno-octulosonate 8-phosphate phosphatase	187
468	Burkholderia cepacia GG4	GEM_0654	3-deoxy-D-manno-octulosonate 8-phosphate phosphatase	178
469	Burkholderia phymatum STM815	Bphy_0331	KpsF/GutQ family protein	346
469	Burkholderia cepacia GG4	GEM_0655	KpsF/GutQ family protein	327
470	Burkholderia phymatum STM815	Bphy_0332	sodium/hydrogen exchanger	667
470	Burkholderia cepacia GG4	GEM_0656	sodium/hydrogen exchanger	670
471	Burkholderia phymatum STM815	Bphy_0333	adenine phosphoribosyltransferase	188
471	Burkholderia cepacia GG4	GEM_0657	adenine phosphoribosyltransferase	188
472	Burkholderia phymatum STM815	Bphy_0334	lysine exporter protein LysE/YggA	204
472	Burkholderia cepacia GG4	GEM_0658	lysine exporter protein LysE/YggA	204
473	Burkholderia phymatum STM815	Bphy_0335	NUDIX hydrolase	282
473	Burkholderia cepacia GG4	GEM_0659	NUDIX hydrolase	285
474	Burkholderia phymatum STM815	Bphy_0336	formyltetrahydrofolate deformylase	287
474	Burkholderia cepacia GG4	GEM_0660	formyltetrahydrofolate deformylase	294
475	Burkholderia phymatum STM815	Bphy_0338	hypothetical protein	361
475	Burkholderia cepacia GG4	GEM_0661	transporter	360
476	Burkholderia phymatum STM815	Bphy_0339	excinuclease ABC subunit A	1032
476	Burkholderia cepacia GG4	GEM_0662	excinuclease ABC subunit A	961
477	Burkholderia cepacia GG4	GEM_0663	major facilitator superfamily MFS 1	385
477	Burkholderia phymatum STM815	Bphy_0340	major facilitator transporter	385
478	Burkholderia phymatum STM815	Bphy_0341	single-stranded DNA-binding protein	172
478	Burkholderia cepacia GG4	GEM_0664	single-stranded DNA-binding protein	184
479	Burkholderia phymatum STM815	Bphy_5004	uracil-DNA glycosylase superfamily protein	179
479	Burkholderia cepacia GG4	GEM_0665	uracil-DNA glycosylase superfamily protein	183
480	Burkholderia phymatum STM815	Bphy_1131	acetoacetyl-CoA reductase	248
480	Burkholderia cepacia GG4	GEM_0670	acetoacetyl-CoA reductase	236
481	Burkholderia phymatum STM815	Bphy_4706	polysaccharide deacetylase	286
481	Burkholderia cepacia GG4	GEM_0676	polysaccharide deacetylase	294
482	Burkholderia cepacia GG4	GEM_0682	acyl carrier protein	94
482	Burkholderia phymatum STM815	Bphy_0691	putative acyl-carrier protein	99
483	Burkholderia phymatum STM815	Bphy_0702	short chain dehydrogenase	241
483	Burkholderia cepacia GG4	GEM_0683	short-chain dehydrogenase/reductase SDR	238
484	Burkholderia phymatum STM815	Bphy_2547	peptidase M48 Ste24p	251
484	Burkholderia cepacia GG4	GEM_0686	peptidase M48 Ste24p	253
485	Burkholderia phymatum STM815	Bphy_5375	L-lactate transport	569
485	Burkholderia cepacia GG4	GEM_0687	L-lactate transport	566
486	Burkholderia phymatum STM815	Bphy_5376	iron-sulfur cluster binding protein	481
486	Burkholderia cepacia GG4	GEM_0688	Iron-sulfur cluster binding protein	481
487	Burkholderia phymatum STM815	Bphy_5377	hypothetical protein	235
487	Burkholderia cepacia GG4	GEM_0689	hypothetical protein	240
488	Burkholderia phymatum STM815	Bphy_5378	hypothetical protein	264
488	Burkholderia cepacia GG4	GEM_0690	hypothetical protein	266
489	Burkholderia phymatum STM815	Bphy_5379	GntR family transcriptional regulator	234
489	Burkholderia cepacia GG4	GEM_0691	GntR family transcriptional regulator	238
490	Burkholderia phymatum STM815	Bphy_0796	phospholipase D/transphosphatidylase	562
490	Burkholderia cepacia GG4	GEM_0692	phospholipase D/transphosphatidylase	541
491	Burkholderia phymatum STM815	Bphy_5445	aldolase II superfamily protein	260
491	Burkholderia cepacia GG4	GEM_0693	aldolase II superfamily protein	257
492	Burkholderia phymatum STM815	Bphy_0359	CHRD domain-containing protein	144
492	Burkholderia cepacia GG4	GEM_0694	chrd domain-containing protein	144
493	Burkholderia phymatum STM815	Bphy_0360	alpha/beta hydrolase domain-containing protein	316
493	Burkholderia cepacia GG4	GEM_0695	alpha/beta hydrolase fold-3 domain-containing protein	320
494	Burkholderia phymatum STM815	Bphy_0361	hypothetical protein	280
494	Burkholderia cepacia GG4	GEM_0696	hypothetical protein	280
495	Burkholderia phymatum STM815	Bphy_0362	EmrB/QacA family drug resistance transporter	508
495	Burkholderia cepacia GG4	GEM_0697	major facilitator superfamily transporter	531
496	Burkholderia phymatum STM815	Bphy_0363	MarR family transcriptional regulator	156
496	Burkholderia cepacia GG4	GEM_0698	MarR family transcriptional regulator	148
497	Burkholderia cepacia GG4	GEM_0699	intracellular family	193
497	Burkholderia phymatum STM815	Bphy_1758	PfpI family intracellular peptidase	193
498	Burkholderia cepacia GG4	GEM_0700	amino acid aldolase-like protein	426
498	Burkholderia phymatum STM815	Bphy_0364	putative D-serine deaminase	425
499	Burkholderia phymatum STM815	Bphy_0365	RpiR family transcriptional regulator	297
499	Burkholderia cepacia GG4	GEM_0701	RpiR family transcriptional regulator	311
500	Burkholderia phymatum STM815	Bphy_0366	N-acyl-D-amino-acid deacylase	495
500	Burkholderia cepacia GG4	GEM_0702	N-acyl-D-amino-acid deacylase	493
501	Burkholderia phymatum STM815	Bphy_0367	endoribonuclease L-PSP	128
501	Burkholderia cepacia GG4	GEM_0703	endoribonuclease L-PSP	128
502	Burkholderia phymatum STM815	Bphy_0368	7-cyano-7-deazaguanine reductase	274
502	Burkholderia cepacia GG4	GEM_0704	7-cyano-7-deazaguanine reductase	276
503	Burkholderia phymatum STM815	Bphy_0370	threonine dehydratase	507
503	Burkholderia cepacia GG4	GEM_0705	threonine dehydratase	507
504	Burkholderia phymatum STM815	Bphy_0371	FAD linked oxidase domain-containing protein	1371
504	Burkholderia cepacia GG4	GEM_0706	FAD linked oxidase domain-containing protein	1338
505	Burkholderia phymatum STM815	Bphy_0372	histidine triad (HIT) protein	142
505	Burkholderia cepacia GG4	GEM_0707	histidine triad (HIT) protein	147
506	Burkholderia phymatum STM815	Bphy_0373	hypothetical protein	137
506	Burkholderia cepacia GG4	GEM_0708	hypothetical protein	137
507	Burkholderia phymatum STM815	Bphy_0374	ubiquinone/menaquinone biosynthesis methyltransferase	243
507	Burkholderia cepacia GG4	GEM_0709	ubiquinone/menaquinone biosynthesis methyltransferase	243
508	Burkholderia phymatum STM815	Bphy_0375	import inner membrane translocase subunit Tim44	331
508	Burkholderia cepacia GG4	GEM_0710	inner membrane translocase subunit Tim44-like protein	344
509	Burkholderia phymatum STM815	Bphy_0376	sterol-binding domain-containing protein	214
509	Burkholderia cepacia GG4	GEM_0711	Sterol-binding domain-containing protein	208
510	Burkholderia cepacia GG4	GEM_0712	2-polyprenylphenol 6-hydroxylase	525
510	Burkholderia phymatum STM815	Bphy_0377	putative ubiquinone biosynthesis protein UbiB	527
511	Burkholderia phymatum STM815	Bphy_0378	thiopurine S-methyltransferase	213
511	Burkholderia cepacia GG4	GEM_0713	thiopurine S-methyltransferase	208
512	Burkholderia phymatum STM815	Bphy_0379	FmdB family regulatory protein	114
512	Burkholderia cepacia GG4	GEM_0714	type I antifreeze protein	111
513	Burkholderia phymatum STM815	Bphy_0380	hypothetical protein	218
513	Burkholderia cepacia GG4	GEM_0715	hypothetical protein	216
514	Burkholderia phymatum STM815	Bphy_0381	aspartyl-tRNA synthetase	599
514	Burkholderia cepacia GG4	GEM_0716	aspartyl-tRNA synthetase	600
515	Burkholderia phymatum STM815	Bphy_0382	NUDIX hydrolase	158
515	Burkholderia cepacia GG4	GEM_0717	NUDIX hydrolase	164
516	Burkholderia cepacia GG4	GEM_0718	phospholipase D	424
516	Burkholderia phymatum STM815	Bphy_0383	phospholipase D/transphosphatidylase	426
517	Burkholderia phymatum STM815	Bphy_0384	TetR family transcriptional regulator	201
517	Burkholderia cepacia GG4	GEM_0719	TetR family transcriptional regulator	199
518	Burkholderia cepacia GG4	GEM_0720	acyl-CoA dehydrogenase	595
518	Burkholderia phymatum STM815	Bphy_0385	acyl-CoA dehydrogenase domain-containing protein	595
519	Burkholderia phymatum STM815	Bphy_0386	3-hydroxyacyl-CoA dehydrogenase	814
519	Burkholderia cepacia GG4	GEM_0721	3-hydroxyacyl-CoA dehydrogenase	811
520	Burkholderia phymatum STM815	Bphy_0387	acetyl-CoA acetyltransferase	399
520	Burkholderia cepacia GG4	GEM_0722	acetyl-CoA acetyltransferase	399
521	Burkholderia phymatum STM815	Bphy_0388	enoyl-CoA hydratase	254
521	Burkholderia cepacia GG4	GEM_0723	enoyl-CoA hydratase	255
522	Burkholderia phymatum STM815	Bphy_3649	ubiquinol oxidase subunit II	299
522	Burkholderia cepacia GG4	GEM_0724	ubiquinol oxidase subunit II	296
523	Burkholderia phymatum STM815	Bphy_3648	cytochrome o ubiquinol oxidase subunit I	670
523	Burkholderia cepacia GG4	GEM_0725	cytochrome-c oxidase	670
524	Burkholderia cepacia GG4	GEM_0726	cytochrome c oxidase subunit III	203
524	Burkholderia phymatum STM815	Bphy_3970	cytochrome o ubiquinol oxidase subunit III	201
525	Burkholderia phymatum STM815	Bphy_0389	formate dehydrogenase family accessory protein FdhD	273
525	Burkholderia cepacia GG4	GEM_0729	Formate dehydrogenase subunit FdhD	282
526	Burkholderia phymatum STM815	Bphy_0390	hypothetical protein	158
526	Burkholderia cepacia GG4	GEM_0730	hypothetical protein	160
527	Burkholderia cepacia GG4	GEM_0731	thioesterase	131
527	Burkholderia phymatum STM815	Bphy_0392	thioesterase superfamily protein	135
528	Burkholderia phymatum STM815	Bphy_0393	ABC transporter-like protein	631
528	Burkholderia cepacia GG4	GEM_0732	ABC transporter-like protein	623
529	Burkholderia phymatum STM815	Bphy_0394	nucleotidyl transferase	232
529	Burkholderia cepacia GG4	GEM_0733	nucleotidyltransferase	240
530	Burkholderia phymatum STM815	Bphy_0395	aminoglycoside phosphotransferase	348
530	Burkholderia cepacia GG4	GEM_0734	aminoglycoside phosphotransferase	349
531	Burkholderia phymatum STM815	Bphy_0396	organic solvent tolerance protein	788
531	Burkholderia cepacia GG4	GEM_0735	organic solvent tolerance protein	786
532	Burkholderia cepacia GG4	GEM_0736	SurA	452
532	Burkholderia phymatum STM815	Bphy_0397	SurA domain-containing protein	463
533	Burkholderia phymatum STM815	Bphy_0398	4-hydroxythreonine-4-phosphate dehydrogenase	333
533	Burkholderia cepacia GG4	GEM_0737	4-hydroxythreonine-4-phosphate dehydrogenase	329
534	Burkholderia phymatum STM815	Bphy_0399	dimethyladenosine transferase	276
534	Burkholderia cepacia GG4	GEM_0738	dimethyladenosine transferase	276
535	Burkholderia phymatum STM815	Bphy_0401	lactoylglutathione lyase	128
535	Burkholderia cepacia GG4	GEM_0740	lactoylglutathione lyase	129
536	Burkholderia phymatum STM815	Bphy_0402	hypothetical protein	285
536	Burkholderia cepacia GG4	GEM_0741	zinc metalloprotease	280
537	Burkholderia cepacia GG4	GEM_0742	1-acyl-sn-glycerol-3-phosphate acyltransferase	254
537	Burkholderia phymatum STM815	Bphy_0403	phospholipid/glycerol acyltransferase	252
538	Burkholderia phymatum STM815	Bphy_0404	D,D-heptose 1,7-bisphosphate phosphatase	185
538	Burkholderia cepacia GG4	GEM_0743	Histidinol phosphatase	187
539	Burkholderia phymatum STM815	Bphy_0405	glycyl-tRNA synthetase subunit beta	699
539	Burkholderia cepacia GG4	GEM_0744	glycyl-tRNA synthetase subunit beta	699
540	Burkholderia phymatum STM815	Bphy_0406	glycyl-tRNA synthetase subunit alpha	335
540	Burkholderia cepacia GG4	GEM_0745	glycyl-tRNA synthetase subunit alpha	334
541	Burkholderia cepacia GG4	GEM_0746	tetratricopeptide tpr 2 repeat protein	545
541	Burkholderia phymatum STM815	Bphy_0066	TPR repeat-containing protein	545
542	Burkholderia phymatum STM815	Bphy_0407	apolipoprotein N-acyltransferase	564
542	Burkholderia cepacia GG4	GEM_0747	Apolipoprotein N-acyltransferase / Copper homeostasis protein CutE	562
543	Burkholderia phymatum STM815	Bphy_0408	CBS domain-containing protein	298
543	Burkholderia cepacia GG4	GEM_0748	Mg2+ and Co2+ transporter CorC	295
544	Burkholderia phymatum STM815	Bphy_0409	ChaC family protein	219
544	Burkholderia cepacia GG4	GEM_0750	ChaC family protein	210
545	Burkholderia phymatum STM815	Bphy_0411	PhoH family protein	362
545	Burkholderia cepacia GG4	GEM_0752	PhoH family protein	348
546	Burkholderia phymatum STM815	Bphy_0412	(dimethylallyl)adenosine tRNA methylthiotransferase	456
546	Burkholderia cepacia GG4	GEM_0753	(dimethylallyl)adenosine tRNA methylthiotransferase	457
547	Burkholderia phymatum STM815	Bphy_0416	XRE family transcriptional regulator	229
547	Burkholderia cepacia GG4	GEM_0754	Xre family transcriptional regulator	227
548	Burkholderia phymatum STM815	Bphy_0417	3,4-dihydroxy-2-butanone 4-phosphate synthase	244
548	Burkholderia cepacia GG4	GEM_0755	3,4-dihydroxy-2-butanone 4-phosphate synthase	236
549	Burkholderia phymatum STM815	Bphy_0418	HAD family hydrolase	228
549	Burkholderia cepacia GG4	GEM_0756	HAD-superfamily hydrolase	228
550	Burkholderia phymatum STM815	Bphy_0419	glycerol kinase	499
550	Burkholderia cepacia GG4	GEM_0759	glycerol kinase	500
551	Burkholderia phymatum STM815	Bphy_0420	glycerol-3-phosphate dehydrogenase	511
551	Burkholderia cepacia GG4	GEM_0760	glycerol-3-phosphate dehydrogenase	507
552	Burkholderia phymatum STM815	Bphy_0421	hypothetical protein	129
552	Burkholderia cepacia GG4	GEM_0761	hypothetical protein	122
553	Burkholderia phymatum STM815	Bphy_0422	hypothetical protein	65
553	Burkholderia cepacia GG4	GEM_0762	hypothetical protein	65
554	Burkholderia phymatum STM815	Bphy_0423	DeoR family transcriptional regulator	259
554	Burkholderia cepacia GG4	GEM_0763	DeoR family transcriptional regulator	259
555	Burkholderia phymatum STM815	Bphy_0424	hypothetical protein	275
555	Burkholderia cepacia GG4	GEM_0765	hypothetical protein	275
556	Burkholderia phymatum STM815	Bphy_0425	hypothetical protein	174
556	Burkholderia cepacia GG4	GEM_0766	hypothetical protein	168
557	Burkholderia cepacia GG4	GEM_0767	DEAD/DEAH box helicase	489
557	Burkholderia phymatum STM815	Bphy_0426	DEAD/DEAH box helicase domain-containing protein	522
558	Burkholderia phymatum STM815	Bphy_0428	gluconate 2-dehydrogenase	432
558	Burkholderia cepacia GG4	GEM_0768	gluconate 2-dehydrogenase (acceptor)	432
559	Burkholderia phymatum STM815	Bphy_0429	cytochrome c class I	239
559	Burkholderia cepacia GG4	GEM_0769	periplasmic cytochrome c protein	254
560	Burkholderia phymatum STM815	Bphy_0431	copper resistance D domain-containing protein	309
560	Burkholderia cepacia GG4	GEM_0770	copper resistance D domain-containing protein	310
561	Burkholderia phymatum STM815	Bphy_0433	galactonate dehydratase	382
561	Burkholderia cepacia GG4	GEM_0771	Mandelate racemase/muconate lactonizing enzyme	382
562	Burkholderia phymatum STM815	Bphy_0434	GntR domain-containing protein	287
562	Burkholderia cepacia GG4	GEM_0772	GntR family transcriptional regulator	234
563	Burkholderia phymatum STM815	Bphy_4148	hypothetical protein	96
563	Burkholderia cepacia GG4	GEM_0773	hypothetical protein	81
564	Burkholderia phymatum STM815	Bphy_3596	glycosyl transferase family protein	1019
564	Burkholderia cepacia GG4	GEM_0775	glycosyl transferase family protein	1028
565	Burkholderia cepacia GG4	GEM_0777	cupin	103
565	Burkholderia phymatum STM815	Bphy_4719	cupin domain-containing protein	103
566	Burkholderia cepacia GG4	GEM_0782	general substrate transporter	552
566	Burkholderia phymatum STM815	Bphy_0437	major facilitator transporter	552
567	Burkholderia phymatum STM815	Bphy_0438	integral membrane sensor signal transduction histidine kinase	515
567	Burkholderia cepacia GG4	GEM_0783	Signal transduction histidine kinase	519
568	Burkholderia phymatum STM815	Bphy_0439	two component transcriptional regulator	253
568	Burkholderia cepacia GG4	GEM_0784	two component transcriptional regulator	242
569	Burkholderia phymatum STM815	Bphy_0440	recombinase A	358
569	Burkholderia cepacia GG4	GEM_0785	recombinase A	356
570	Burkholderia cepacia GG4	GEM_0786	RecX protein	289
570	Burkholderia phymatum STM815	Bphy_0441	regulatory protein RecX	262
571	Burkholderia phymatum STM815	Bphy_0442	hypothetical protein	245
571	Burkholderia cepacia GG4	GEM_0787	hypothetical protein	202
572	Burkholderia phymatum STM815	Bphy_0443	succinyl-CoA synthetase subunit beta	389
572	Burkholderia cepacia GG4	GEM_0788	succinyl-CoA synthetase subunit beta	388
573	Burkholderia cepacia GG4	GEM_0789	Succinyl-CoA ligase	293
573	Burkholderia phymatum STM815	Bphy_0444	succinyl-CoA synthetase subunit alpha	293
574	Burkholderia phymatum STM815	Bphy_0445	integral membrane protein TerC	237
574	Burkholderia cepacia GG4	GEM_0790	integral membrane protein TerC	234
575	Burkholderia cepacia GG4	GEM_0791	general secretion pathway protein H	198
575	Burkholderia phymatum STM815	Bphy_0446	putative type IV fimbrial pilin protein	205
576	Burkholderia phymatum STM815	Bphy_0448	O-antigen polymerase	596
576	Burkholderia cepacia GG4	GEM_0792	O-antigen polymerase	591
577	Burkholderia phymatum STM815	Bphy_0449	molybdenum cofactor biosynthesis protein MoaC	158
577	Burkholderia cepacia GG4	GEM_0795	molybdenum cofactor biosynthesis protein MoaC	162
578	Burkholderia phymatum STM815	Bphy_0450	peptidase M48 Ste24p	562
578	Burkholderia cepacia GG4	GEM_0796	peptidase M48 Ste24p	564
579	Burkholderia phymatum STM815	Bphy_0451	hypothetical protein	198
579	Burkholderia cepacia GG4	GEM_0797	hypothetical protein	198
580	Burkholderia cepacia GG4	GEM_0798	alpha/beta fold family hydrolase	345
580	Burkholderia phymatum STM815	Bphy_0452	putative hydrolase of the alpha/beta-hydrolase fold	337
581	Burkholderia cepacia GG4	GEM_0799	alternative dihydrofolate reductase 3	148
581	Burkholderia phymatum STM815	Bphy_0453	hypothetical protein	148
582	Burkholderia phymatum STM815	Bphy_0454	lipopolysaccharide heptosyltransferase II	341
582	Burkholderia cepacia GG4	GEM_0800	lipopolysaccharide heptosyltransferase II	345
583	Burkholderia phymatum STM815	Bphy_0455	hypothetical protein	64
583	Burkholderia cepacia GG4	GEM_0801	hypothetical protein	64
584	Burkholderia phymatum STM815	Bphy_0456	branched-chain amino acid aminotransferase	307
584	Burkholderia cepacia GG4	GEM_0802	branched-chain amino acid aminotransferase	307
585	Burkholderia phymatum STM815	Bphy_0457	AzlC family protein	251
585	Burkholderia cepacia GG4	GEM_0803	AzlC family protein	251
586	Burkholderia phymatum STM815	Bphy_0458	branched-chain amino acid transport	107
586	Burkholderia cepacia GG4	GEM_0804	branched-chain amino acid transporter	107
587	Burkholderia phymatum STM815	Bphy_0459	phosphoglycerate kinase	397
587	Burkholderia cepacia GG4	GEM_0805	phosphoglycerate kinase	398
588	Burkholderia phymatum STM815	Bphy_0460	pyruvate kinase	478
588	Burkholderia cepacia GG4	GEM_0806	pyruvate kinase	478
589	Burkholderia phymatum STM815	Bphy_0461	fructose-1,6-bisphosphate aldolase	354
589	Burkholderia cepacia GG4	GEM_0807	fructose-1,6-bisphosphate aldolase	354
590	Burkholderia cepacia GG4	GEM_0808	phosphoribosylaminoimidazolesuccinocarboxamide synthase	296
590	Burkholderia phymatum STM815	Bphy_0462	phosphoribosylaminoimidazole-succinocarboxamide synthase	296
591	Burkholderia cepacia GG4	GEM_0809	phosphoribosylaminoimidazole carboxylase catalytic subunit	173
591	Burkholderia phymatum STM815	Bphy_0463	phosphoribosylaminoimidazole carboxylase, catalytic subunit	169
592	Burkholderia phymatum STM815	Bphy_0464	phosphoribosylaminoimidazole carboxylase ATPase subunit	402
592	Burkholderia cepacia GG4	GEM_0810	Phosphoribosylaminoimidazole Carboxylase, Atpase Subunit	398
593	Burkholderia phymatum STM815	Bphy_0465	Sua5/YciO/YrdC/YwlC family protein	347
593	Burkholderia cepacia GG4	GEM_0811	Sua5/YciO/YrdC/YwlC family protein	342
594	Burkholderia phymatum STM815	Bphy_0468	D-alanyl-D-alanine carboxypeptidase/D-alanyl-D-alanine-endopeptidase	517
594	Burkholderia cepacia GG4	GEM_0814	D-alanyl-D-alanine carboxypeptidase/D-alanyl-D-alanine-endopeptidase	510
595	Burkholderia phymatum STM815	Bphy_0469	two component transcriptional regulator	220
595	Burkholderia cepacia GG4	GEM_0815	two component transcriptional regulator	210
596	Burkholderia phymatum STM815	Bphy_0470	integral membrane sensor signal transduction histidine kinase	433
596	Burkholderia cepacia GG4	GEM_0816	integral membrane sensor signal transduction histidine kinase	448
597	Burkholderia cepacia GG4	GEM_0817	peptidase S1C, Do	494
597	Burkholderia phymatum STM815	Bphy_0471	protease Do	500
598	Burkholderia cepacia GG4	GEM_0818	exported protein	144
598	Burkholderia phymatum STM815	Bphy_0472	hypothetical protein	165
599	Burkholderia phymatum STM815	Bphy_0473	hypothetical protein	147
599	Burkholderia cepacia GG4	GEM_0819	hypothetical protein	119
600	Burkholderia phymatum STM815	Bphy_0474	carbon monoxide dehydrogenase subunit G	248
600	Burkholderia cepacia GG4	GEM_0820	carbon monoxide dehydrogenase subunit G	235
601	Burkholderia phymatum STM815	Bphy_0475	AraC family transcriptional regulator	350
601	Burkholderia cepacia GG4	GEM_0821	AraC family transcriptional regulator	333
602	Burkholderia phymatum STM815	Bphy_0476	isochorismatase hydrolase	209
602	Burkholderia cepacia GG4	GEM_0822	isochorismatase hydrolase	227
603	Burkholderia phymatum STM815	Bphy_0477	TetR family transcriptional regulator	211
603	Burkholderia cepacia GG4	GEM_0823	TetR family transcriptional regulator	213
604	Burkholderia phymatum STM815	Bphy_0478	RND family efflux transporter MFP subunit	416
604	Burkholderia cepacia GG4	GEM_0824	secretion protein HlyD	424
605	Burkholderia phymatum STM815	Bphy_0479	hydrophobe/amphiphile efflux-1 (HAE1) family protein	1064
605	Burkholderia cepacia GG4	GEM_0825	RND family efflux system transporter protein	1066
606	Burkholderia cepacia GG4	GEM_0826	NodT family RND efflux system outer membrane lipoprotein	507
606	Burkholderia phymatum STM815	Bphy_0480	RND efflux system outer membrane lipoprotein	505
607	Burkholderia phymatum STM815	Bphy_0481	xanthine permease	471
607	Burkholderia cepacia GG4	GEM_0827	xanthine/uracil transporter	458
608	Burkholderia cepacia GG4	GEM_0828	carbohydrate kinase	478
608	Burkholderia phymatum STM815	Bphy_0482	carbohydrate kinase FGGY	474
609	Burkholderia phymatum STM815	Bphy_0484	S-formylglutathione hydrolase	281
609	Burkholderia cepacia GG4	GEM_0830	s-formylglutathione hydrolase	282
610	Burkholderia phymatum STM815	Bphy_0485	ABC-3 protein	263
610	Burkholderia cepacia GG4	GEM_0831	ABC-3 protein	260
611	Burkholderia phymatum STM815	Bphy_0486	ABC transporter-like protein	309
611	Burkholderia cepacia GG4	GEM_0832	ABC transporter-like protein	298
612	Burkholderia phymatum STM815	Bphy_0487	periplasmic solute binding protein	309
612	Burkholderia cepacia GG4	GEM_0833	periplasmic solute binding protein	304
613	Burkholderia phymatum STM815	Bphy_0488	ferric uptake regulator family protein	163
613	Burkholderia cepacia GG4	GEM_0834	ferric uptake regulator family protein	153
614	Burkholderia phymatum STM815	Bphy_0489	sorbitol dehydrogenase	260
614	Burkholderia cepacia GG4	GEM_0835	sorbitol dehydrogenase	258
615	Burkholderia phymatum STM815	Bphy_0490	extracellular solute-binding protein	440
615	Burkholderia cepacia GG4	GEM_0838	sugar ABC transporter substrate-binding protein	441
616	Burkholderia cepacia GG4	GEM_0839	binding-protein-dependent transport system inner membrane protein	315
616	Burkholderia phymatum STM815	Bphy_0491	binding-protein-dependent transport systems inner membrane component	312
617	Burkholderia cepacia GG4	GEM_0840	ABC transporter permease	283
617	Burkholderia phymatum STM815	Bphy_0492	binding-protein-dependent transport systems inner membrane component	288
618	Burkholderia phymatum STM815	Bphy_0493	HAD family hydrolase	230
618	Burkholderia cepacia GG4	GEM_0841	HAD family hydrolase	237
619	Burkholderia phymatum STM815	Bphy_0494	ABC transporter-like protein	369
619	Burkholderia cepacia GG4	GEM_0842	ABC transporter-like protein	369
620	Burkholderia phymatum STM815	Bphy_0496	DeoR family transcriptional regulator	322
620	Burkholderia cepacia GG4	GEM_0843	DeoR family transcriptional regulator	335
621	Burkholderia cepacia GG4	GEM_0844	Sugar (pentulose and hexulose) kinase	493
621	Burkholderia phymatum STM815	Bphy_0497	xylulokinase	494
622	Burkholderia phymatum STM815	Bphy_0498	mannitol dehydrogenase domain-containing protein	469
622	Burkholderia cepacia GG4	GEM_0845	mannitol dehydrogenase domain-containing protein	464
623	Burkholderia phymatum STM815	Bphy_0506	tryptophan 2,3-dioxygenase	311
623	Burkholderia cepacia GG4	GEM_0851	tryptophan 2,3-dioxygenase	314
624	Burkholderia phymatum STM815	Bphy_0507	kynureninase	416
624	Burkholderia cepacia GG4	GEM_0852	kynureninase	417
625	Burkholderia phymatum STM815	Bphy_0508	arylformamidase	209
625	Burkholderia cepacia GG4	GEM_0853	cyclase family protein	213
626	Burkholderia cepacia GG4	GEM_0854	AnsC family regulatory protein	166
626	Burkholderia phymatum STM815	Bphy_0509	AsnC family transcriptional regulator	167
627	Burkholderia phymatum STM815	Bphy_0510	flavin reductase domain-containing protein	174
627	Burkholderia cepacia GG4	GEM_0855	flavin reductase domain-containing protein	169
628	Burkholderia phymatum STM815	Bphy_4189	selenium-binding protein	464
628	Burkholderia cepacia GG4	GEM_0857	selenium-binding protein	468
629	Burkholderia phymatum STM815	Bphy_0511	peptide methionine sulfoxide reductase	183
629	Burkholderia cepacia GG4	GEM_0858	peptide methionine sulfoxide reductase	186
630	Burkholderia phymatum STM815	Bphy_0512	hypothetical protein	379
630	Burkholderia cepacia GG4	GEM_0859	hypothetical protein	439
631	Burkholderia phymatum STM815	Bphy_0513	cyclopropane-fatty-acyl-phospholipid synthase	404
631	Burkholderia cepacia GG4	GEM_0860	cyclopropane-fatty-acyl-phospholipid synthase	406
632	Burkholderia phymatum STM815	Bphy_0514	pyridoxamine 5'-phosphate oxidase	212
632	Burkholderia cepacia GG4	GEM_0861	pyridoxamine 5'-phosphate oxidase	214
633	Burkholderia phymatum STM815	Bphy_0515	UBA/THIF-type NAD/FAD binding protein	286
633	Burkholderia cepacia GG4	GEM_0862	UBA/THIF-type NAD/FAD binding protein	285
634	Burkholderia phymatum STM815	Bphy_0516	thioredoxin	282
634	Burkholderia cepacia GG4	GEM_0863	thioredoxin	282
635	Burkholderia phymatum STM815	Bphy_0517	pirin domain-containing protein	293
635	Burkholderia cepacia GG4	GEM_0864	Pirin domain-containing protein	293
636	Burkholderia phymatum STM815	Bphy_0518	hypothetical protein	293
636	Burkholderia cepacia GG4	GEM_0865	hypothetical protein	293
637	Burkholderia phymatum STM815	Bphy_0519	N-acetylmuramoyl-L-alanine amidase	515
637	Burkholderia cepacia GG4	GEM_0866	N-acetylmuramoyl-L-alanine amidase	508
638	Burkholderia phymatum STM815	Bphy_0520	hypothetical protein	184
638	Burkholderia cepacia GG4	GEM_0867	hypothetical protein	183
639	Burkholderia phymatum STM815	Bphy_0521	iron-sulfur cluster binding protein	430
639	Burkholderia cepacia GG4	GEM_0868	iron-sulfur cluster binding protein	411
640	Burkholderia phymatum STM815	Bphy_0522	methylated-DNA--protein-cysteine methyltransferase	156
640	Burkholderia cepacia GG4	GEM_0869	methylated-DNA--protein-cysteine methyltransferase	155
641	Burkholderia phymatum STM815	Bphy_0523	site-specific tyrosine recombinase XerD	315
641	Burkholderia cepacia GG4	GEM_0870	tyrosine recombinase XerD	320
642	Burkholderia phymatum STM815	Bphy_0524	AMP-dependent synthetase and ligase	525
642	Burkholderia cepacia GG4	GEM_0871	AMP-dependent synthetase/ligase	520
643	Burkholderia phymatum STM815	Bphy_0525	ybaK/ebsC protein	175
643	Burkholderia cepacia GG4	GEM_0872	ybaK/ebsC protein	163
644	Burkholderia cepacia GG4	GEM_0873	glycerol-3-phosphate acyltransferase PlsY	212
644	Burkholderia phymatum STM815	Bphy_0526	putative glycerol-3-phosphate acyltransferase PlsY	210
645	Burkholderia cepacia GG4	GEM_0874	hypothetical protein	161
645	Burkholderia phymatum STM815	Bphy_0527	putative nucleotide-binding protein	161
646	Burkholderia phymatum STM815	Bphy_0528	UDP-N-acetylenolpyruvoylglucosamine reductase	346
646	Burkholderia cepacia GG4	GEM_0875	UDP-N-acetylenolpyruvoylglucosamine reductase	349
647	Burkholderia phymatum STM815	Bphy_0529	ornithine carbamoyltransferase	309
647	Burkholderia cepacia GG4	GEM_0876	ornithine carbamoyltransferase	309
648	Burkholderia cepacia GG4	GEM_0877	histone acetyltransferase hpa2 and related acetyltransferase	106
648	Burkholderia phymatum STM815	Bphy_0530	hypothetical protein	111
649	Burkholderia phymatum STM815	Bphy_0531	30S ribosomal protein S20	92
649	Burkholderia cepacia GG4	GEM_0878	30S ribosomal protein S20	90
650	Burkholderia phymatum STM815	Bphy_0532	integral membrane protein MviN	516
650	Burkholderia cepacia GG4	GEM_0879	virulence factor MVIN-like protein	516
651	Burkholderia phymatum STM815	Bphy_0533	hypothetical protein	283
651	Burkholderia cepacia GG4	GEM_0880	protein sirb1	280
652	Burkholderia phymatum STM815	Bphy_0534	short-chain dehydrogenase/reductase SDR	252
652	Burkholderia cepacia GG4	GEM_0881	short-chain dehydrogenase/reductase SDR	252
653	Burkholderia phymatum STM815	Bphy_0535	adenylate kinase	221
653	Burkholderia cepacia GG4	GEM_0882	adenylate kinase	220
654	Burkholderia phymatum STM815	Bphy_0536	3-deoxy-manno-octulosonate cytidylyltransferase	267
654	Burkholderia cepacia GG4	GEM_0883	3-deoxy-manno-octulosonate cytidylyltransferase	263
655	Burkholderia phymatum STM815	Bphy_0537	hypothetical protein	67
655	Burkholderia cepacia GG4	GEM_0884	protein in kdo2-lipid a biosynthesis cluster	67
656	Burkholderia phymatum STM815	Bphy_0538	tetraacyldisaccharide 4'-kinase	338
656	Burkholderia cepacia GG4	GEM_0885	tetraacyldisaccharide 4'-kinase	342
657	Burkholderia phymatum STM815	Bphy_0539	exodeoxyribonuclease VII large subunit	459
657	Burkholderia cepacia GG4	GEM_0886	exodeoxyribonuclease VII large subunit	460
658	Burkholderia phymatum STM815	Bphy_0540	superoxide dismutase	192
658	Burkholderia cepacia GG4	GEM_0887	Superoxide dismutase	192
659	Burkholderia phymatum STM815	Bphy_4121	hypothetical protein	181
659	Burkholderia cepacia GG4	GEM_0890	hypothetical protein	174
660	Burkholderia phymatum STM815	Bphy_1792	type 11 methyltransferase	202
660	Burkholderia cepacia GG4	GEM_0892	type 11 methyltransferase	204
661	Burkholderia phymatum STM815	Bphy_0546	diguanylate phosphodiesterase	424
661	Burkholderia cepacia GG4	GEM_0893	diguanylate phosphodiesterase	424
662	Burkholderia phymatum STM815	Bphy_0547	EmrB/QacA family drug resistance transporter	489
662	Burkholderia cepacia GG4	GEM_0894	EmrB/QacA family drug resistance transporter	478
663	Burkholderia phymatum STM815	Bphy_0549	hypothetical protein	103
663	Burkholderia cepacia GG4	GEM_0895	hypothetical protein	107
664	Burkholderia phymatum STM815	Bphy_0550	citrate synthase	414
664	Burkholderia cepacia GG4	GEM_0896	citrate synthase	410
665	Burkholderia phymatum STM815	Bphy_0551	L-carnitine dehydratase/bile acid-inducible protein F	464
665	Burkholderia cepacia GG4	GEM_0897	L-carnitine dehydratase/bile acid-inducible protein F	417
666	Burkholderia phymatum STM815	Bphy_0552	GntR family transcriptional regulator	248
666	Burkholderia cepacia GG4	GEM_0898	GntR family transcriptional regulator	258
667	Burkholderia phymatum STM815	Bphy_0553	aldo/keto reductase	281
667	Burkholderia cepacia GG4	GEM_0899	aldo/keto reductase	281
668	Burkholderia phymatum STM815	Bphy_0559	high-affinity nickel-transporter	339
668	Burkholderia cepacia GG4	GEM_0902	high-affinity nickel-transporter	338
669	Burkholderia cepacia GG4	GEM_0903	elongation factor G	703
669	Burkholderia phymatum STM815	Bphy_0561	translation elongation factor G	701
670	Burkholderia phymatum STM815	Bphy_0562	hypothetical protein	171
670	Burkholderia cepacia GG4	GEM_0904	hypothetical protein	166
671	Burkholderia phymatum STM815	Bphy_0564	pseudouridine synthase	189
671	Burkholderia cepacia GG4	GEM_0905	pseudouridine synthase	192
672	Burkholderia phymatum STM815	Bphy_0565	isocitrate dehydrogenase	418
672	Burkholderia cepacia GG4	GEM_0906	isocitrate dehydrogenase	418
673	Burkholderia phymatum STM815	Bphy_5456	isocitrate dehydrogenase	747
673	Burkholderia cepacia GG4	GEM_0907	Isocitrate dehydrogenase	742
674	Burkholderia phymatum STM815	Bphy_0567	cold-shock DNA-binding domain-containing protein	68
674	Burkholderia cepacia GG4	GEM_0910	cold-shock DNA-binding protein family protein	67
675	Burkholderia phymatum STM815	Bphy_0568	ATP-dependent Clp protease adaptor protein ClpS	104
675	Burkholderia cepacia GG4	GEM_0911	ClpS protein	104
676	Burkholderia cepacia GG4	GEM_0912	ATP-dependent Clp protease ATP-binding protein ClpA	766
676	Burkholderia phymatum STM815	Bphy_0569	ATP-dependent Clp protease, ATP-binding subunit clpA	766
677	Burkholderia phymatum STM815	Bphy_5041	hypothetical protein	251
677	Burkholderia cepacia GG4	GEM_0914	hypothetical protein	256
678	Burkholderia cepacia GG4	GEM_0915	deoxyuridine 5'-triphosphate nucleotidohydrolase	148
678	Burkholderia phymatum STM815	Bphy_0570	deoxyuridine 5'-triphosphate nucleotidohydrolase Dut	148
679	Burkholderia phymatum STM815	Bphy_0572	bifunctional phosphopantothenoylcysteine decarboxylase/phosphopantothenate synthase	403
679	Burkholderia cepacia GG4	GEM_0916	bifunctional phosphopantothenoylcysteine decarboxylase/phosphopantothenate synthase	403
680	Burkholderia phymatum STM815	Bphy_0573	lipoprotein signal peptidase	166
680	Burkholderia cepacia GG4	GEM_0917	lipoprotein signal peptidase	166
681	Burkholderia phymatum STM815	Bphy_0574	isoleucyl-tRNA synthetase	945
681	Burkholderia cepacia GG4	GEM_0918	Isoleucyl-tRNA synthetase, class Ia	945
682	Burkholderia phymatum STM815	Bphy_0575	bifunctional riboflavin kinase/FMN adenylyltransferase	330
682	Burkholderia cepacia GG4	GEM_0919	bifunctional riboflavin kinase/FMN adenylyltransferase	330
683	Burkholderia phymatum STM815	Bphy_0576	phosphoribosylglycinamide formyltransferase	221
683	Burkholderia cepacia GG4	GEM_0920	PurN protein	220
684	Burkholderia phymatum STM815	Bphy_0577	Fmu (Sun) domain-containing protein	419
684	Burkholderia cepacia GG4	GEM_0921	Fmu (Sun) domain-containing protein	420
685	Burkholderia phymatum STM815	Bphy_0578	mechanosensitive ion channel MscS	451
685	Burkholderia cepacia GG4	GEM_0922	mechanosensitive ion channel protein MscS	458
686	Burkholderia phymatum STM815	Bphy_0579	fatty acid desaturase	400
686	Burkholderia cepacia GG4	GEM_0923	stearoyl-CoA desaturase	397
687	Burkholderia phymatum STM815	Bphy_0580	quinolinate synthetase	376
687	Burkholderia cepacia GG4	GEM_0924	quinolinate synthetase	378
688	Burkholderia phymatum STM815	Bphy_0581	nicotinate-nucleotide pyrophosphorylase	300
688	Burkholderia cepacia GG4	GEM_0925	nicotinate-nucleotide pyrophosphorylase	293
689	Burkholderia phymatum STM815	Bphy_0582	L-aspartate oxidase	532
689	Burkholderia cepacia GG4	GEM_0926	L-aspartate oxidase	528
690	Burkholderia phymatum STM815	Bphy_0583	50S ribosomal protein L33	55
690	Burkholderia cepacia GG4	GEM_0927	RpmG protein	55
691	Burkholderia phymatum STM815	Bphy_0584	50S ribosomal protein L28	77
691	Burkholderia cepacia GG4	GEM_0928	50S ribosomal protein L28	77
692	Burkholderia phymatum STM815	Bphy_0585	DNA repair protein RadC	242
692	Burkholderia cepacia GG4	GEM_0929	DNA repair protein RadC	258
693	Burkholderia phymatum STM815	Bphy_0586	FKBP-type peptidylprolyl isomerase	151
693	Burkholderia cepacia GG4	GEM_0930	FKBP-type peptidylprolyl isomerase	151
694	Burkholderia phymatum STM815	Bphy_0587	4-hydroxy-3-methylbut-2-enyl diphosphate reductase	319
694	Burkholderia cepacia GG4	GEM_0931	IspH protein	326
695	Burkholderia phymatum STM815	Bphy_0589	inner-membrane translocator	316
695	Burkholderia cepacia GG4	GEM_0933	inner-membrane translocator	316
696	Burkholderia phymatum STM815	Bphy_0590	inner-membrane translocator	389
696	Burkholderia cepacia GG4	GEM_0934	inner-membrane translocator	389
697	Burkholderia cepacia GG4	GEM_0935	ABC transporter	258
697	Burkholderia phymatum STM815	Bphy_0591	ABC transporter-like protein	258
698	Burkholderia cepacia GG4	GEM_0936	ABC transporter	238
698	Burkholderia phymatum STM815	Bphy_0592	ABC transporter-like protein	238
699	Burkholderia cepacia GG4	GEM_0938	N-acetyltransferase GCN5	151
699	Burkholderia phymatum STM815	Bphy_0593	putative acetyltransferase	153
700	Burkholderia phymatum STM815	Bphy_0594	acetylornithine transaminase protein	394
700	Burkholderia cepacia GG4	GEM_0939	ArgD protein	394
701	Burkholderia phymatum STM815	Bphy_0596	CDP-6-deoxy-delta-3,4-glucoseen reductase	343
701	Burkholderia cepacia GG4	GEM_0940	oxidoreductase FAD/NAD(P)-binding domain-containing protein	343
702	Burkholderia phymatum STM815	Bphy_0597	NAD-dependent epimerase/dehydratase	362
702	Burkholderia cepacia GG4	GEM_0941	NAD-dependent epimerase/dehydratase	345
703	Burkholderia phymatum STM815	Bphy_0598	hypothetical protein	62
703	Burkholderia cepacia GG4	GEM_0942	hypothetical protein	62
704	Burkholderia phymatum STM815	Bphy_0599	pseudouridine synthase	234
704	Burkholderia cepacia GG4	GEM_0943	pseudouridine synthase	238
705	Burkholderia phymatum STM815	Bphy_2237	branched chain amino acid ABC transporter periplasmic ligand-binding protein	395
705	Burkholderia cepacia GG4	GEM_0951	branched-chain amino acid transporter substrate-binding protein	385
706	Burkholderia phymatum STM815	Bphy_2236	transcriptional regulator CysB-like protein	313
706	Burkholderia cepacia GG4	GEM_0952	transcriptional regulator CysB-like protein	313
707	Burkholderia cepacia GG4	GEM_0953	nitrite/sulfite reductase, hemoprotein beta-component, ferrodoxin-like protein	559
707	Burkholderia phymatum STM815	Bphy_2235	sulfite reductase	559
708	Burkholderia phymatum STM815	Bphy_2234	hypothetical protein	181
708	Burkholderia cepacia GG4	GEM_0954	oxidoreductase	180
709	Burkholderia phymatum STM815	Bphy_2233	phosphoadenosine phosphosulfate reductase	246
709	Burkholderia cepacia GG4	GEM_0955	phosphoadenosine phosphosulfate reductase	249
710	Burkholderia phymatum STM815	Bphy_2232	sulfate adenylyltransferase subunit 2	320
710	Burkholderia cepacia GG4	GEM_0956	sulfate adenylyltransferase subunit 2	320
711	Burkholderia phymatum STM815	Bphy_2231	sulfate adenylyltransferase large subunit	442
711	Burkholderia cepacia GG4	GEM_0957	translation elongation factor Tu	438
712	Burkholderia phymatum STM815	Bphy_2230	uroporphyrin-III C-methyltransferase	255
712	Burkholderia cepacia GG4	GEM_0958	uroporphyrin-III C-methyltransferase	249
713	Burkholderia phymatum STM815	Bphy_2228	cobalamin (vitamin B12) biosynthesis CbiX protein	126
713	Burkholderia cepacia GG4	GEM_0959	cobalamin (vitamin B12) biosynthesis CbiX protein	127
714	Burkholderia cepacia GG4	GEM_0960	permease	382
714	Burkholderia phymatum STM815	Bphy_2227	permease YjgP/YjgQ family protein	382
715	Burkholderia phymatum STM815	Bphy_2226	permease YjgP/YjgQ family protein	370
715	Burkholderia cepacia GG4	GEM_0961	YjgP/YjgQ family permease	363
716	Burkholderia phymatum STM815	Bphy_2225	leucyl aminopeptidase	503
716	Burkholderia cepacia GG4	GEM_0962	PepA protein	503
717	Burkholderia cepacia GG4	GEM_0963	DNA polymerase III chi subunit HolC	138
717	Burkholderia phymatum STM815	Bphy_2224	DNA polymerase III subunit chi	138
718	Burkholderia cepacia GG4	GEM_0965	class I cytochrome c	109
718	Burkholderia phymatum STM815	Bphy_2222	cytochrome c class I	108
719	Burkholderia phymatum STM815	Bphy_2221	dihydroxy-acid dehydratase	557
719	Burkholderia cepacia GG4	GEM_0966	dihydroxy-acid dehydratase	557
720	Burkholderia phymatum STM815	Bphy_2220	LysR family transcriptional regulator	317
720	Burkholderia cepacia GG4	GEM_0967	LysR family transcriptional regulator	305
721	Burkholderia phymatum STM815	Bphy_2219	prolipoprotein diacylglyceryl transferase	301
721	Burkholderia cepacia GG4	GEM_0968	prolipoprotein diacylglyceryl transferase	296
722	Burkholderia phymatum STM815	Bphy_2218	hypothetical protein	240
722	Burkholderia cepacia GG4	GEM_0969	hypothetical protein	246
723	Burkholderia phymatum STM815	Bphy_2217	hypothetical protein	156
723	Burkholderia cepacia GG4	GEM_0970	hypothetical protein	153
724	Burkholderia cepacia GG4	GEM_0971	cell division protein	104
724	Burkholderia phymatum STM815	Bphy_2215	hypothetical protein	104
725	Burkholderia cepacia GG4	GEM_0972	chromosome segregation atpase	116
725	Burkholderia phymatum STM815	Bphy_2214	hypothetical protein	120
726	Burkholderia phymatum STM815	Bphy_2212	transport system permease	349
726	Burkholderia cepacia GG4	GEM_0974	transport system permease	339
727	Burkholderia phymatum STM815	Bphy_2211	ABC transporter-like protein	269
727	Burkholderia cepacia GG4	GEM_0975	ABC transporter-like protein	270
728	Burkholderia phymatum STM815	Bphy_2210	nicotinate-nucleotide--dimethylbenzimidazole phosphoribosyltransferase	360
728	Burkholderia cepacia GG4	GEM_0976	nicotinate-nucleotide--dimethylbenzimidazole phosphoribosyltransferase	351
729	Burkholderia phymatum STM815	Bphy_2209	cobalamin synthase	249
729	Burkholderia cepacia GG4	GEM_0977	cobalamin synthase	258
730	Burkholderia phymatum STM815	Bphy_2208	alpha-ribazole phosphatase	196
730	Burkholderia cepacia GG4	GEM_0978	phosphoglycerate mutase	194
731	Burkholderia phymatum STM815	Bphy_2207	periplasmic binding protein	303
731	Burkholderia cepacia GG4	GEM_0979	periplasmic binding protein	305
732	Burkholderia phymatum STM815	Bphy_2206	putative threonine-phosphate decarboxylase	333
732	Burkholderia cepacia GG4	GEM_0980	threonine-phosphate decarboxylase	339
733	Burkholderia cepacia GG4	GEM_0981	adenosylcobinamide-phosphate synthase	314
733	Burkholderia phymatum STM815	Bphy_2205	cobalamin biosynthesis protein	313
734	Burkholderia phymatum STM815	Bphy_2204	adenosylcobinamide-phosphate guanylyltransferase	182
734	Burkholderia cepacia GG4	GEM_0982	cobinamide kinase/cobinamide phosphate guanylyltransferase	186
735	Burkholderia phymatum STM815	Bphy_2203	cobyric acid synthase	484
735	Burkholderia cepacia GG4	GEM_0983	cobyric acid synthase CobQ	500
736	Burkholderia phymatum STM815	Bphy_2202	DoxX family protein	144
736	Burkholderia cepacia GG4	GEM_0985	DoxX family protein	137
737	Burkholderia phymatum STM815	Bphy_2199	cobyrinic acid a,c-diamide synthase	234
737	Burkholderia cepacia GG4	GEM_0986	cobyrinic acid a,c-diamide synthase	219
738	Burkholderia phymatum STM815	Bphy_2198	aspartate alpha-decarboxylase	128
738	Burkholderia cepacia GG4	GEM_0987	aspartate alpha-decarboxylase	128
739	Burkholderia phymatum STM815	Bphy_2197	pantoate--beta-alanine ligase	277
739	Burkholderia cepacia GG4	GEM_0988	pantoate--beta-alanine ligase	279
740	Burkholderia phymatum STM815	Bphy_2196	chromosome segregation and condensation protein ScpA	290
740	Burkholderia cepacia GG4	GEM_0989	condensin subunit ScpA	290
741	Burkholderia cepacia GG4	GEM_0990	acetyl- carboxylase carboxyltransferase subunit alpha	62
741	Burkholderia phymatum STM815	Bphy_2195	hypothetical protein	61
742	Burkholderia phymatum STM815	Bphy_2194	surface antigen (D15)	591
742	Burkholderia cepacia GG4	GEM_0991	surface antigen (D15)	608
743	Burkholderia phymatum STM815	Bphy_2193	hypothetical protein	1448
743	Burkholderia cepacia GG4	GEM_0992	hypothetical protein	1357
744	Burkholderia phymatum STM815	Bphy_2191	methionyl-tRNA synthetase	726
744	Burkholderia cepacia GG4	GEM_0994	methionyl-tRNA synthetase	720
745	Burkholderia phymatum STM815	Bphy_2190	OmpA/MotB domain-containing protein	217
745	Burkholderia cepacia GG4	GEM_0995	OmpA/MotB domain-containing protein	213
746	Burkholderia cepacia GG4	GEM_0996	CobQ/CobB/MinD/ParA nucleotide binding protein	363
746	Burkholderia phymatum STM815	Bphy_2189	cobyrinic acid a,c-diamide synthase	362
747	Burkholderia phymatum STM815	Bphy_2188	superoxide dismutase copper/zinc binding	206
747	Burkholderia cepacia GG4	GEM_0997	superoxide dismutase, copper/zinc binding protein	178
748	Burkholderia cepacia GG4	GEM_0998	Dcd protein	189
748	Burkholderia phymatum STM815	Bphy_2187	deoxycytidine triphosphate deaminase	189
749	Burkholderia phymatum STM815	Bphy_2186	lysine decarboxylase	760
749	Burkholderia cepacia GG4	GEM_0999	lysine decarboxylase	759
750	Burkholderia phymatum STM815	Bphy_2183	argininosuccinate lyase	468
750	Burkholderia cepacia GG4	GEM_1002	argininosuccinate lyase	469
751	Burkholderia phymatum STM815	Bphy_2182	XRE family transcriptional regulator	270
751	Burkholderia cepacia GG4	GEM_1003	XRE family transcriptional regulator	269
752	Burkholderia phymatum STM815	Bphy_2181	type 11 methyltransferase	250
752	Burkholderia cepacia GG4	GEM_1004	type 11 methyltransferase	250
753	Burkholderia phymatum STM815	Bphy_2180	phosphoenolpyruvate carboxylase	1030
753	Burkholderia cepacia GG4	GEM_1005	phosphoenolpyruvate carboxylase	1001
754	Burkholderia phymatum STM815	Bphy_2179	porphobilinogen deaminase	327
754	Burkholderia cepacia GG4	GEM_1006	porphobilinogen deaminase	328
755	Burkholderia phymatum STM815	Bphy_2178	bifunctional uroporphyrinogen-III synthetase/uroporphyrin-III C-methyltransferase	686
755	Burkholderia cepacia GG4	GEM_1007	hypothetical protein	656
756	Burkholderia phymatum STM815	Bphy_2177	HemY domain-containing protein	396
756	Burkholderia cepacia GG4	GEM_1008	HemY domain-containing protein	395
757	Burkholderia cepacia GG4	GEM_1010	major facilitator superfamily transporter	434
757	Burkholderia phymatum STM815	Bphy_2176	major facilitator transporter	439
758	Burkholderia phymatum STM815	Bphy_2175	3-ketoacyl-(acyl-carrier-protein) reductase	252
758	Burkholderia cepacia GG4	GEM_1011	3-ketoacyl-ACP reductase	252
759	Burkholderia phymatum STM815	Bphy_2174	aldehyde dehydrogenase	479
759	Burkholderia cepacia GG4	GEM_1012	aldehyde dehydrogenase	479
760	Burkholderia cepacia GG4	GEM_1013	inorganic diphosphatase	175
760	Burkholderia phymatum STM815	Bphy_2173	inorganic pyrophosphatase	175
761	Burkholderia phymatum STM815	Bphy_2170	hypothetical protein	390
761	Burkholderia cepacia GG4	GEM_1015	hypothetical protein	391
762	Burkholderia phymatum STM815	Bphy_2168	nitrogen regulatory protein P-II	112
762	Burkholderia cepacia GG4	GEM_1017	nitrogen regulatory protein P-II	112
763	Burkholderia phymatum STM815	Bphy_2167	OmpC family outer membrane porin	369
763	Burkholderia cepacia GG4	GEM_1018	porin	351
764	Burkholderia phymatum STM815	Bphy_2166	ABC transporter-like protein	261
764	Burkholderia cepacia GG4	GEM_1021	amino acid ABC transporter ATPase	259
765	Burkholderia phymatum STM815	Bphy_2165	polar amino acid ABC transporter inner membrane subunit	237
765	Burkholderia cepacia GG4	GEM_1022	polar amino acid ABC transporter inner membrane subunit	237
766	Burkholderia cepacia GG4	GEM_1023	amino acid ABC transporter permease	229
766	Burkholderia phymatum STM815	Bphy_2164	polar amino acid ABC transporter inner membrane subunit	229
767	Burkholderia phymatum STM815	Bphy_2163	cationic amino acid ABC transporter periplasmic binding protein	258
767	Burkholderia cepacia GG4	GEM_1024	cationic amino acid ABC transporter periplasmic binding protein	258
768	Burkholderia phymatum STM815	Bphy_2162	pirin domain-containing protein	235
768	Burkholderia cepacia GG4	GEM_1025	Pirin domain-containing protein	232
769	Burkholderia phymatum STM815	Bphy_2159	integral membrane sensor signal transduction histidine kinase	446
769	Burkholderia cepacia GG4	GEM_1029	integral membrane sensor signal transduction histidine kinase	438
770	Burkholderia phymatum STM815	Bphy_2158	hypothetical protein	88
770	Burkholderia cepacia GG4	GEM_1030	hypothetical protein	88
771	Burkholderia phymatum STM815	Bphy_2156	binding-protein-dependent transport systems inner membrane component	584
771	Burkholderia cepacia GG4	GEM_1031	nitrate/sulfonate/bicarbonate ABC transporter inner membrane protein	585
772	Burkholderia phymatum STM815	Bphy_2155	ABC transporter-like protein	448
772	Burkholderia cepacia GG4	GEM_1032	ABC transporter-like protein	445
773	Burkholderia phymatum STM815	Bphy_2154	hypothetical protein	184
773	Burkholderia cepacia GG4	GEM_1033	hypothetical protein	164
774	Burkholderia phymatum STM815	Bphy_2153	hypothetical protein	170
774	Burkholderia cepacia GG4	GEM_1034	lipoprotein	196
775	Burkholderia phymatum STM815	Bphy_2145	alpha,alpha-trehalose-phosphate synthase	473
775	Burkholderia cepacia GG4	GEM_1036	alpha,alpha-trehalose-phosphate synthase	473
776	Burkholderia cepacia GG4	GEM_1038	major facilitator superfamily transporter	455
776	Burkholderia phymatum STM815	Bphy_2143	major facilitator transporter	480
777	Burkholderia phymatum STM815	Bphy_2127	rubredoxin-type Fe(Cys)4 protein	58
777	Burkholderia cepacia GG4	GEM_1045	rubredoxin-type Fe(Cys)4 protein	60
778	Burkholderia cepacia GG4	GEM_1046	atpases of the aaa+ class	134
778	Burkholderia phymatum STM815	Bphy_2126	hypothetical protein	133
779	Burkholderia cepacia GG4	GEM_1047	ABC transporter	649
779	Burkholderia phymatum STM815	Bphy_2125	ABC transporter-like protein	641
780	Burkholderia cepacia GG4	GEM_1048	DNA topoisomerase	660
780	Burkholderia phymatum STM815	Bphy_2124	DNA topoisomerase IV subunit B	661
781	Burkholderia phymatum STM815	Bphy_2123	DNA topoisomerase IV subunit A	773
781	Burkholderia cepacia GG4	GEM_1049	DNA topoisomerase IV subunit A	773
782	Burkholderia phymatum STM815	Bphy_2122	hypothetical protein	152
782	Burkholderia cepacia GG4	GEM_1050	integral membrane protein	152
783	Burkholderia phymatum STM815	Bphy_2121	chromate transporter	411
783	Burkholderia cepacia GG4	GEM_1053	chromate transporter	403
784	Burkholderia cepacia GG4	GEM_1054	cyclic-di-GMP signaling protein	779
784	Burkholderia phymatum STM815	Bphy_2120	diguanylate cyclase/phosphodiesterase	791
785	Burkholderia cepacia GG4	GEM_1055	phenazine biosynthesis protein	293
785	Burkholderia phymatum STM815	Bphy_2119	PhzF family phenazine biosynthesis protein	296
786	Burkholderia phymatum STM815	Bphy_2118	endoribonuclease L-PSP	154
786	Burkholderia cepacia GG4	GEM_1056	endoribonuclease L-PSP	152
787	Burkholderia phymatum STM815	Bphy_2117	GntR family transcriptional regulator	398
787	Burkholderia cepacia GG4	GEM_1057	GntR family transcriptional regulator	393
788	Burkholderia phymatum STM815	Bphy_2116	hypothetical protein	301
788	Burkholderia cepacia GG4	GEM_1058	hypothetical protein	302
789	Burkholderia cepacia GG4	GEM_1060	GntR type transcriptional regulator	486
789	Burkholderia phymatum STM815	Bphy_2114	transcriptional regulator	489
790	Burkholderia phymatum STM815	Bphy_2113	heat shock protein 90	630
790	Burkholderia cepacia GG4	GEM_1061	heat shock protein 90	632
791	Burkholderia phymatum STM815	Bphy_2111	chorismate lyase	230
791	Burkholderia cepacia GG4	GEM_1062	chorismate--pyruvate lyase	199
792	Burkholderia cepacia GG4	GEM_1063	G-T/U mismatch-specific DNA glycosylase-like protein	158
792	Burkholderia phymatum STM815	Bphy_2110	hypothetical protein	157
793	Burkholderia phymatum STM815	Bphy_2109	hypothetical protein	305
793	Burkholderia cepacia GG4	GEM_1067	spermidine synthase-like protein	305
794	Burkholderia phymatum STM815	Bphy_2108	hypothetical protein	74
794	Burkholderia cepacia GG4	GEM_1068	hypothetical protein	80
795	Burkholderia phymatum STM815	Bphy_2107	Na+/solute symporter	516
795	Burkholderia cepacia GG4	GEM_1069	Na+/solute symporter	516
796	Burkholderia phymatum STM815	Bphy_2105	glyoxalase/bleomycin resistance protein/dioxygenase	144
796	Burkholderia cepacia GG4	GEM_1070	glyoxalase/bleomycin resistance protein/dioxygenase superfamily protein	151
797	Burkholderia phymatum STM815	Bphy_2104	transaldolase B	317
797	Burkholderia cepacia GG4	GEM_1071	transaldolase B	317
798	Burkholderia cepacia GG4	GEM_1072	Benzoate transport protein	403
798	Burkholderia phymatum STM815	Bphy_2103	benzoate transporter	403
799	Burkholderia phymatum STM815	Bphy_2102	hypothetical protein	391
799	Burkholderia cepacia GG4	GEM_1073	vwa containing family protein	391
800	Burkholderia phymatum STM815	Bphy_2101	ATPase	280
800	Burkholderia cepacia GG4	GEM_1074	ATPase AAA	280
801	Burkholderia phymatum STM815	Bphy_2100	cytochrome c class I	126
801	Burkholderia cepacia GG4	GEM_1075	cytochrome c, class I	119
802	Burkholderia cepacia GG4	GEM_1076	class I cytochrome c	119
802	Burkholderia phymatum STM815	Bphy_2099	cytochrome c class I	127
803	Burkholderia phymatum STM815	Bphy_2098	hypothetical protein	175
803	Burkholderia cepacia GG4	GEM_1077	hypothetical protein	144
804	Burkholderia phymatum STM815	Bphy_2097	endonuclease III	214
804	Burkholderia cepacia GG4	GEM_1079	endonuclease III	214
805	Burkholderia phymatum STM815	Bphy_2095	TetR family transcriptional regulator	210
805	Burkholderia cepacia GG4	GEM_1081	TetR family transcriptional regulator	226
806	Burkholderia cepacia GG4	GEM_1082	depolymerase/histone-like protein	495
806	Burkholderia phymatum STM815	Bphy_2094	polyhydroxyalkanoate depolymerase, intracellular	426
807	Burkholderia phymatum STM815	Bphy_2093	glycoside hydrolase 15-like protein	727
807	Burkholderia cepacia GG4	GEM_1083	glycoside hydrolase 15-like protein	609
808	Burkholderia cepacia GG4	GEM_1084	3-carboxymuconate cyclase-like protein	415
808	Burkholderia phymatum STM815	Bphy_2090	6-phosphogluconolactonase	385
809	Burkholderia phymatum STM815	Bphy_2088	hypothetical protein	197
809	Burkholderia cepacia GG4	GEM_1086	hypothetical protein	181
810	Burkholderia phymatum STM815	Bphy_2087	phosphoribosylglycinamide formyltransferase 2	404
810	Burkholderia cepacia GG4	GEM_1087	phosphoribosylglycinamide formyltransferase 2	438
811	Burkholderia phymatum STM815	Bphy_2086	hypothetical protein	62
811	Burkholderia cepacia GG4	GEM_1088	hypothetical protein	70
812	Burkholderia phymatum STM815	Bphy_2085	hypothetical protein	126
812	Burkholderia cepacia GG4	GEM_1089	hypothetical protein	125
813	Burkholderia cepacia GG4	GEM_1090	DEAD/DEAH box helicase	574
813	Burkholderia phymatum STM815	Bphy_2082	DEAD/DEAH box helicase domain-containing protein	482
814	Burkholderia phymatum STM815	Bphy_2081	glutamyl-Q tRNA(Asp) synthetase	294
814	Burkholderia cepacia GG4	GEM_1091	glutamyl-Q tRNA(Asp) synthetase	297
815	Burkholderia phymatum STM815	Bphy_2080	rhodanese superfamily protein	327
815	Burkholderia cepacia GG4	GEM_1092	rhodanese superfamily protein	284
816	Burkholderia phymatum STM815	Bphy_2079	DNA polymerase III subunit alpha	1187
816	Burkholderia cepacia GG4	GEM_1093	DNA polymerase III subunit alpha	1177
817	Burkholderia cepacia GG4	GEM_1098	family 2 glycosyl transferase	250
817	Burkholderia phymatum STM815	Bphy_2078	glycosyl transferase family protein	255
818	Burkholderia phymatum STM815	Bphy_2077	lipid A ABC exporter ATPase/inner membrane subunits MsbA	597
818	Burkholderia cepacia GG4	GEM_1099	Lipid A export ATP-binding/permease MsbA	583
819	Burkholderia cepacia GG4	GEM_1100	integral membrane protein	133
819	Burkholderia phymatum STM815	Bphy_4581	integral membrane protein-like protein	122
820	Burkholderia cepacia GG4	GEM_1102	major facilitator superfamily transporter	419
820	Burkholderia phymatum STM815	Bphy_1823	major facilitator transporter	419
821	Burkholderia phymatum STM815	Bphy_1822	hypothetical protein	343
821	Burkholderia cepacia GG4	GEM_1103	PRC-barrel domain-containing protein	322
822	Burkholderia phymatum STM815	Bphy_2071	ribonuclease	489
822	Burkholderia cepacia GG4	GEM_1109	ribonuclease G	489
823	Burkholderia phymatum STM815	Bphy_2070	Maf-like protein	208
823	Burkholderia cepacia GG4	GEM_1110	Maf-like protein	210
824	Burkholderia phymatum STM815	Bphy_2069	rRNA large subunit methyltransferase	156
824	Burkholderia cepacia GG4	GEM_1111	rRNA large subunit methyltransferase	156
825	Burkholderia phymatum STM815	Bphy_2068	iojap-like protein	152
825	Burkholderia cepacia GG4	GEM_1112	Iojap-related protein	148
826	Burkholderia phymatum STM815	Bphy_2067	nicotinic acid mononucleotide adenylyltransferase	253
826	Burkholderia cepacia GG4	GEM_1113	nicotinic acid mononucleotide adenylyltransferase	218
827	Burkholderia phymatum STM815	Bphy_2066	coproporphyrinogen III oxidase	310
827	Burkholderia cepacia GG4	GEM_1114	coproporphyrinogen III oxidase	306
828	Burkholderia phymatum STM815	Bphy_2065	phosphoribosylamine--glycine ligase	425
828	Burkholderia cepacia GG4	GEM_1115	phosphoribosylamine--glycine ligase	426
829	Burkholderia phymatum STM815	Bphy_2064	hypothetical protein	242
829	Burkholderia cepacia GG4	GEM_1116	hypothetical protein	242
830	Burkholderia phymatum STM815	Bphy_2063	uracil phosphoribosyltransferase	216
830	Burkholderia cepacia GG4	GEM_1117	uracil phosphoribosyltransferase	216
831	Burkholderia phymatum STM815	Bphy_2062	short-chain dehydrogenase/reductase SDR	259
831	Burkholderia cepacia GG4	GEM_1118	short-chain dehydrogenase/reductase SDR	259
832	Burkholderia phymatum STM815	Bphy_2061	methylglyoxal synthase	129
832	Burkholderia cepacia GG4	GEM_1119	methylglyoxal synthase	130
833	Burkholderia phymatum STM815	Bphy_2060	alcohol dehydrogenase	324
833	Burkholderia cepacia GG4	GEM_1120	alcohol dehydrogenase	324
834	Burkholderia phymatum STM815	Bphy_2059	hypothetical protein	36
834	Burkholderia cepacia GG4	GEM_1121	potassium-transporting ATPase subunit A	35
835	Burkholderia cepacia GG4	GEM_1122	hypothetical protein	30
835	Burkholderia phymatum STM815	Bphy_2058	K+-transporting ATPase subunit F	30
836	Burkholderia cepacia GG4	GEM_1123	K+-transporting ATPase, A subunit	601
836	Burkholderia phymatum STM815	Bphy_2057	potassium-transporting ATPase subunit A	601
837	Burkholderia phymatum STM815	Bphy_2056	potassium-transporting ATPase subunit B	694
837	Burkholderia cepacia GG4	GEM_1124	potassium-transporting ATPase subunit B	685
838	Burkholderia phymatum STM815	Bphy_2055	potassium-transporting ATPase subunit C	193
838	Burkholderia cepacia GG4	GEM_1125	potassium-transporting ATPase subunit C	193
839	Burkholderia phymatum STM815	Bphy_2054	osmosensitive K+ channel signal transduction histidine kinase	949
839	Burkholderia cepacia GG4	GEM_1126	osmosensitive K+ channel signal transduction histidine kinase	949
840	Burkholderia phymatum STM815	Bphy_2053	two component transcriptional regulator	232
840	Burkholderia cepacia GG4	GEM_1127	winged helix family two component transcriptional regulator	232
841	Burkholderia phymatum STM815	Bphy_2052	small multidrug resistance protein	106
841	Burkholderia cepacia GG4	GEM_1129	small multidrug resistance protein	106
842	Burkholderia cepacia GG4	GEM_1130	membrane protein	205
842	Burkholderia phymatum STM815	Bphy_2051	putative transmembrane protein	203
843	Burkholderia phymatum STM815	Bphy_2050	hypothetical protein	870
843	Burkholderia cepacia GG4	GEM_1131	permease protein	834
844	Burkholderia phymatum STM815	Bphy_2049	globin	141
844	Burkholderia cepacia GG4	GEM_1132	globin	136
845	Burkholderia phymatum STM815	Bphy_2035	threonyl/alanyl tRNA synthetase SAD	243
845	Burkholderia cepacia GG4	GEM_1133	threonyl/alanyl tRNA synthetase SAD	243
846	Burkholderia phymatum STM815	Bphy_2034	hypothetical protein	211
846	Burkholderia cepacia GG4	GEM_1134	hypothetical protein	205
847	Burkholderia cepacia GG4	GEM_1135	glycosyltransferase	644
847	Burkholderia phymatum STM815	Bphy_2033	hypothetical protein	648
848	Burkholderia phymatum STM815	Bphy_2032	glucose-1-dehydrogenase	248
848	Burkholderia cepacia GG4	GEM_1136	short-chain dehydrogenase/reductase SDR	253
849	Burkholderia phymatum STM815	Bphy_2031	hypothetical protein	194
849	Burkholderia cepacia GG4	GEM_1137	lysine decarboxylase family protein	193
850	Burkholderia phymatum STM815	Bphy_2030	TetR family transcriptional regulator	238
850	Burkholderia cepacia GG4	GEM_1138	TetR family transcriptional regulator	251
851	Burkholderia phymatum STM815	Bphy_2029	diacylglycerol kinase	175
851	Burkholderia cepacia GG4	GEM_1139	diacylglycerol kinase	178
852	Burkholderia phymatum STM815	Bphy_2028	group 1 glycosyl transferase	343
852	Burkholderia cepacia GG4	GEM_1140	group 1 glycosyl transferase	344
853	Burkholderia phymatum STM815	Bphy_2027	metallophosphoesterase	315
853	Burkholderia cepacia GG4	GEM_1141	metallophosphoesterase	312
854	Burkholderia phymatum STM815	Bphy_2026	RDD domain-containing protein	177
854	Burkholderia cepacia GG4	GEM_1142	RDD family protein	169
855	Burkholderia phymatum STM815	Bphy_2025	putative transmembrane protein	252
855	Burkholderia cepacia GG4	GEM_1143	transmembrane protein	250
856	Burkholderia phymatum STM815	Bphy_2024	hypothetical protein	143
856	Burkholderia cepacia GG4	GEM_1144	transmembrane protein	141
857	Burkholderia phymatum STM815	Bphy_2023	RNA polymerase factor sigma-70	187
857	Burkholderia cepacia GG4	GEM_1145	RNA polymerase factor sigma-70	187
858	Burkholderia phymatum STM815	Bphy_2022	acetolactate synthase 3 catalytic subunit	585
858	Burkholderia cepacia GG4	GEM_1146	acetolactate synthase large subunit	587
859	Burkholderia phymatum STM815	Bphy_2021	acetolactate synthase 3 regulatory subunit	163
859	Burkholderia cepacia GG4	GEM_1147	acetolactate synthase 3 regulatory subunit	163
860	Burkholderia phymatum STM815	Bphy_2020	ketol-acid reductoisomerase	338
860	Burkholderia cepacia GG4	GEM_1148	ketol-acid reductoisomerase	338
861	Burkholderia phymatum STM815	Bphy_2019	phosphatidylserine decarboxylase	212
861	Burkholderia cepacia GG4	GEM_1149	phosphatidylserine decarboxylase	214
862	Burkholderia phymatum STM815	Bphy_2018	CDP-diacylglycerol--serine O-phosphatidyltransferase	290
862	Burkholderia cepacia GG4	GEM_1150	phosphatidyltransferase	290
863	Burkholderia phymatum STM815	Bphy_2017	2-isopropylmalate synthase	516
863	Burkholderia cepacia GG4	GEM_1151	Isopropylmalate/homocitrate/citramalate synthase	514
864	Burkholderia phymatum STM815	Bphy_3664	sulfate transporter	520
864	Burkholderia cepacia GG4	GEM_1152	sulfate transporter	516
865	Burkholderia phymatum STM815	Bphy_3665	carbonate dehydratase	217
865	Burkholderia cepacia GG4	GEM_1153	carbonic anhydrase	213
866	Burkholderia cepacia GG4	GEM_1154	lipoprotein	170
866	Burkholderia phymatum STM815	Bphy_2016	putative lipoprotein	174
867	Burkholderia phymatum STM815	Bphy_2015	branched chain amino acid ABC transporter periplasmic ligand-binding protein	423
867	Burkholderia cepacia GG4	GEM_1155	branched chain amino acid ABC transporter substrate-binding protein	419
868	Burkholderia phymatum STM815	Bphy_2014	30S ribosomal protein S15	89
868	Burkholderia cepacia GG4	GEM_1156	RpsO protein	89
869	Burkholderia phymatum STM815	Bphy_2013	polynucleotide phosphorylase/polyadenylase	712
869	Burkholderia cepacia GG4	GEM_1157	polynucleotide phosphorylase/polyadenylase	715
870	Burkholderia cepacia GG4	GEM_1158	alcohol dehydrogenase	339
870	Burkholderia phymatum STM815	Bphy_2012	PIG3 family NAD(P)H quinone oxidoreductase	338
871	Burkholderia phymatum STM815	Bphy_2011	triosephosphate isomerase	259
871	Burkholderia cepacia GG4	GEM_1159	Triose-phosphate isomerase	251
872	Burkholderia phymatum STM815	Bphy_2010	preprotein translocase subunit SecG	130
872	Burkholderia cepacia GG4	GEM_1160	preprotein translocase subunit SecG	125
873	Burkholderia phymatum STM815	Bphy_2009	NADH dehydrogenase subunit A	123
873	Burkholderia cepacia GG4	GEM_1162	NADH-ubiquinone/plastoquinone oxidoreductase chain 3	119
874	Burkholderia phymatum STM815	Bphy_2008	NADH dehydrogenase subunit B	159
874	Burkholderia cepacia GG4	GEM_1163	NADH dehydrogenase subunit beta	159
875	Burkholderia phymatum STM815	Bphy_2007	NADH dehydrogenase subunit C	200
875	Burkholderia cepacia GG4	GEM_1164	NADH dehydrogenase subunit C	200
876	Burkholderia cepacia GG4	GEM_1165	NADH dehydrogenase I subunit D	417
876	Burkholderia phymatum STM815	Bphy_2006	NADH dehydrogenase subunit D	417
877	Burkholderia phymatum STM815	Bphy_2005	NADH dehydrogenase subunit E	161
877	Burkholderia cepacia GG4	GEM_1166	NADH dehydrogenase subunit E	161
878	Burkholderia phymatum STM815	Bphy_2004	NADH-quinone oxidoreductase subunit F	442
878	Burkholderia cepacia GG4	GEM_1167	NADH-quinone oxidoreductase subunit F	436
879	Burkholderia phymatum STM815	Bphy_2003	NADH dehydrogenase subunit G	777
879	Burkholderia cepacia GG4	GEM_1168	NADH-quinone oxidoreductase subunit G	776
880	Burkholderia phymatum STM815	Bphy_2002	NADH dehydrogenase subunit H	354
880	Burkholderia cepacia GG4	GEM_1169	NADH dehydrogenase subunit H	355
881	Burkholderia phymatum STM815	Bphy_2001	NADH dehydrogenase subunit I	162
881	Burkholderia cepacia GG4	GEM_1170	NADH dehydrogenase subunit I	162
882	Burkholderia phymatum STM815	Bphy_2000	NADH dehydrogenase subunit J	222
882	Burkholderia cepacia GG4	GEM_1171	NADH dehydrogenase subunit J	216
883	Burkholderia phymatum STM815	Bphy_1999	NADH dehydrogenase subunit K	101
883	Burkholderia cepacia GG4	GEM_1172	NADH dehydrogenase subunit K	101
884	Burkholderia phymatum STM815	Bphy_1998	NADH dehydrogenase subunit L	689
884	Burkholderia cepacia GG4	GEM_1173	NADH dehydrogenase subunit L	684
885	Burkholderia phymatum STM815	Bphy_1997	NADH dehydrogenase subunit M	497
885	Burkholderia cepacia GG4	GEM_1174	NADH dehydrogenase subunit M	496
886	Burkholderia phymatum STM815	Bphy_1996	NADH dehydrogenase subunit N	492
886	Burkholderia cepacia GG4	GEM_1175	proton-translocating NADH-quinone oxidoreductase subunit N	488
887	Burkholderia phymatum STM815	Bphy_1995	hypothetical protein	98
887	Burkholderia cepacia GG4	GEM_1176	membrane protein	98
888	Burkholderia phymatum STM815	Bphy_1994	NUDIX hydrolase	196
888	Burkholderia cepacia GG4	GEM_1177	NUDIX hydrolase	196
889	Burkholderia phymatum STM815	Bphy_1993	hypothetical protein	147
889	Burkholderia cepacia GG4	GEM_1178	hypothetical protein	140
890	Burkholderia phymatum STM815	Bphy_1992	acyl-CoA dehydrogenase domain-containing protein	398
890	Burkholderia cepacia GG4	GEM_1179	acyl-CoA dehydrogenase domain-containing protein	398
891	Burkholderia cepacia GG4	GEM_1180	acyl-CoA dehydrogenase	377
891	Burkholderia phymatum STM815	Bphy_1991	acyl-CoA dehydrogenase domain-containing protein	375
892	Burkholderia phymatum STM815	Bphy_1990	dehydratase	152
892	Burkholderia cepacia GG4	GEM_1181	MaoC domain-containing protein dehydratase	165
893	Burkholderia phymatum STM815	Bphy_1989	dehydratase	158
893	Burkholderia cepacia GG4	GEM_1182	MaoC domain-containing protein dehydratase	158
894	Burkholderia phymatum STM815	Bphy_1988	glutathione S-transferase domain-containing protein	233
894	Burkholderia cepacia GG4	GEM_1183	glutathione S-transferase domain-containing protein	230
895	Burkholderia phymatum STM815	Bphy_1984	enoyl-CoA hydratase	262
895	Burkholderia cepacia GG4	GEM_1184	Enoyl-CoA hydratase/isomerase	263
896	Burkholderia phymatum STM815	Bphy_1982	glutathione S-transferase domain-containing protein	215
896	Burkholderia cepacia GG4	GEM_1185	glutathione S-transferase-like protein	218
897	Burkholderia cepacia GG4	GEM_1186	aminotransferase	384
897	Burkholderia phymatum STM815	Bphy_1981	putative aminotransferase	396
898	Burkholderia phymatum STM815	Bphy_1980	hypothetical protein	171
898	Burkholderia cepacia GG4	GEM_1187	Nucleotide binding protein PINc	165
899	Burkholderia phymatum STM815	Bphy_1979	hypothetical protein	260
899	Burkholderia cepacia GG4	GEM_1188	hypothetical protein	260
900	Burkholderia phymatum STM815	Bphy_1978	peptidase M14 carboxypeptidase A	388
900	Burkholderia cepacia GG4	GEM_1189	peptidase M14 carboxypeptidase A	384
901	Burkholderia phymatum STM815	Bphy_1977	hypothetical protein	219
901	Burkholderia cepacia GG4	GEM_1190	hypothetical protein	216
902	Burkholderia phymatum STM815	Bphy_1976	hypothetical protein	224
902	Burkholderia cepacia GG4	GEM_1191	membrane protein	224
903	Burkholderia cepacia GG4	GEM_1192	Response regulator	278
903	Burkholderia phymatum STM815	Bphy_1975	two component LuxR family transcriptional regulator	293
904	Burkholderia phymatum STM815	Bphy_1974	hypothetical protein	404
904	Burkholderia cepacia GG4	GEM_1193	hypothetical protein	432
905	Burkholderia phymatum STM815	Bphy_1967	MerR family transcriptional regulator	141
905	Burkholderia cepacia GG4	GEM_1199	MerR family transcriptional regulator	134
906	Burkholderia phymatum STM815	Bphy_1966	hypothetical protein	48
906	Burkholderia cepacia GG4	GEM_1200	hypothetical protein	48
907	Burkholderia cepacia GG4	GEM_1202	external DNA catabolism protein	281
907	Burkholderia phymatum STM815	Bphy_1963	hypothetical protein	281
908	Burkholderia phymatum STM815	Bphy_1962	aldo/keto reductase	323
908	Burkholderia cepacia GG4	GEM_1203	aldo/keto reductase	323
909	Burkholderia phymatum STM815	Bphy_1959	aromatic amino acid aminotransferase	399
909	Burkholderia cepacia GG4	GEM_1205	aspartate transaminase	399
910	Burkholderia phymatum STM815	Bphy_1958	excinuclease ABC subunit B	697
910	Burkholderia cepacia GG4	GEM_1206	excinuclease ABC subunit B	696
911	Burkholderia cepacia GG4	GEM_1207	high-affinity Fe2+ transport protein	183
911	Burkholderia phymatum STM815	Bphy_1957	hypothetical protein	182
912	Burkholderia phymatum STM815	Bphy_1956	hypothetical protein	111
912	Burkholderia cepacia GG4	GEM_1208	periplasmic lipoprotein	110
913	Burkholderia phymatum STM815	Bphy_1955	iron permease FTR1	281
913	Burkholderia cepacia GG4	GEM_1209	permease	280
914	Burkholderia cepacia GG4	GEM_1210	polyferredoxin-like protein	465
914	Burkholderia phymatum STM815	Bphy_1954	putative nitrogen fixation protein VnfA	469
915	Burkholderia cepacia GG4	GEM_1211	hemin uptake protein	81
915	Burkholderia phymatum STM815	Bphy_1952	hypothetical protein	93
916	Burkholderia phymatum STM815	Bphy_1951	hypothetical protein	163
916	Burkholderia cepacia GG4	GEM_1212	hypothetical protein	161
917	Burkholderia phymatum STM815	Bphy_1949	pirin domain-containing protein	290
917	Burkholderia cepacia GG4	GEM_1213	pirin domain-containing protein	290
918	Burkholderia phymatum STM815	Bphy_1948	LysR family transcriptional regulator	325
918	Burkholderia cepacia GG4	GEM_1214	LysR family transcriptional regulator	325
919	Burkholderia phymatum STM815	Bphy_1947	biopolymer transport protein ExbD/TolR	139
919	Burkholderia cepacia GG4	GEM_1215	biopolymer transport protein ExbD/TolR	142
920	Burkholderia phymatum STM815	Bphy_1946	MotA/TolQ/ExbB proton channel	243
920	Burkholderia cepacia GG4	GEM_1216	MotA/TolQ/ExbB proton channel	243
921	Burkholderia phymatum STM815	Bphy_1945	TonB family protein	245
921	Burkholderia cepacia GG4	GEM_1217	TonB-like protein	225
922	Burkholderia phymatum STM815	Bphy_1944	BFD/(2Fe-2S)-binding domain-containing protein	78
922	Burkholderia cepacia GG4	GEM_1218	BFD/(2Fe-2S)-binding domain-containing protein	78
923	Burkholderia phymatum STM815	Bphy_1943	glutamate racemase	303
923	Burkholderia cepacia GG4	GEM_1219	glutamate racemase	287
924	Burkholderia phymatum STM815	Bphy_1942	bacterioferritin	158
924	Burkholderia cepacia GG4	GEM_1220	bacterioferritin	158
925	Burkholderia cepacia GG4	GEM_1221	Fe-S type, tartrate/fumarate subfamily hydro-lyase subunit alpha	507
925	Burkholderia phymatum STM815	Bphy_1941	tartrate/fumarate subfamily Fe-S type hydro-lyase subunit alpha	507
926	Burkholderia phymatum STM815	Bphy_1940	hypothetical protein	191
926	Burkholderia cepacia GG4	GEM_1222	membrane protein	201
927	Burkholderia phymatum STM815	Bphy_1939	hypothetical protein	299
927	Burkholderia cepacia GG4	GEM_1223	hypothetical protein	305
928	Burkholderia phymatum STM815	Bphy_1938	acetyl-CoA synthetase	660
928	Burkholderia cepacia GG4	GEM_1224	acetyl-CoA synthetase	667
929	Burkholderia cepacia GG4	GEM_1225	hypothetical protein	114
929	Burkholderia phymatum STM815	Bphy_1937	membrane protein	121
930	Burkholderia cepacia GG4	GEM_1226	Na+/solute symporter	671
930	Burkholderia phymatum STM815	Bphy_1936	SSS family solute/sodium (Na+) symporter	672
931	Burkholderia cepacia GG4	GEM_1245	major facilitator superfamily MFS 1	410
931	Burkholderia phymatum STM815	Bphy_3109	major facilitator transporter	414
932	Burkholderia phymatum STM815	Bphy_4740	extracellular solute-binding protein	302
932	Burkholderia cepacia GG4	GEM_1249	extracellular solute-binding protein	306
933	Burkholderia phymatum STM815	Bphy_1814	histidine ammonia-lyase	507
933	Burkholderia cepacia GG4	GEM_1250	histidine ammonia-lyase	507
934	Burkholderia phymatum STM815	Bphy_1812	urocanate hydratase	562
934	Burkholderia cepacia GG4	GEM_1252	urocanate hydratase	562
935	Burkholderia phymatum STM815	Bphy_1811	hypothetical protein	205
935	Burkholderia cepacia GG4	GEM_1253	hypothetical protein	212
936	Burkholderia phymatum STM815	Bphy_1810	imidazolonepropionase	406
936	Burkholderia cepacia GG4	GEM_1254	imidazolonepropionase	407
937	Burkholderia cepacia GG4	GEM_1255	formiminoglutamate deiminase	458
937	Burkholderia phymatum STM815	Bphy_1809	N-formimino-L-glutamate deiminase	476
938	Burkholderia phymatum STM815	Bphy_1808	N-formylglutamate amidohydrolase	270
938	Burkholderia cepacia GG4	GEM_1256	N-formylglutamate amidohydrolase	265
939	Burkholderia cepacia GG4	GEM_1271	fe trafficking protein	91
939	Burkholderia phymatum STM815	Bphy_1490	hypothetical protein	91
940	Burkholderia phymatum STM815	Bphy_1489	N-acetylglutamate synthase	459
940	Burkholderia cepacia GG4	GEM_1272	N-acetylglutamate synthase	459
941	Burkholderia phymatum STM815	Bphy_1488	ATP-dependent helicase HrpA	1462
941	Burkholderia cepacia GG4	GEM_1273	ATP-dependent helicase HrpA	1392
942	Burkholderia cepacia GG4	GEM_1274	cytochrome d1 heme-binding domain-containing protein	329
942	Burkholderia phymatum STM815	Bphy_1486	YVTN beta-propeller repeat-containing protein	337
943	Burkholderia phymatum STM815	Bphy_1485	fatty acid hydroxylase	327
943	Burkholderia cepacia GG4	GEM_1275	fatty acid hydroxylase	324
944	Burkholderia phymatum STM815	Bphy_1484	hypothetical protein	289
944	Burkholderia cepacia GG4	GEM_1276	membrane protein	275
945	Burkholderia phymatum STM815	Bphy_1483	molybdopterin binding domain-containing protein	277
945	Burkholderia cepacia GG4	GEM_1277	molybdopterin binding domain-containing protein	271
946	Burkholderia phymatum STM815	Bphy_1482	hypothetical protein	154
946	Burkholderia cepacia GG4	GEM_1278	Rhodanese domain-containing protein	154
947	Burkholderia phymatum STM815	Bphy_1481	glutamine synthetase, type I	471
947	Burkholderia cepacia GG4	GEM_1279	glutamine synthetase, type I	471
948	Burkholderia phymatum STM815	Bphy_1480	signal transduction histidine kinase, nitrogen specific, NtrB	380
948	Burkholderia cepacia GG4	GEM_1280	signal transduction histidine kinase, nitrogen specific, NtrB	380
949	Burkholderia cepacia GG4	GEM_1281	Fis family nitrogen metabolism transcriptional regulator NtrC	508
949	Burkholderia phymatum STM815	Bphy_1479	nitrogen metabolism transcriptional regulator NtrC	504
950	Burkholderia phymatum STM815	Bphy_1478	exodeoxyribonuclease III Xth	258
950	Burkholderia cepacia GG4	GEM_1283	exodeoxyribonuclease III Xth	271
951	Burkholderia phymatum STM815	Bphy_1476	oligopeptidase A	704
951	Burkholderia cepacia GG4	GEM_1287	oligopeptidase A	695
952	Burkholderia phymatum STM815	Bphy_1475	methenyltetrahydrofolate cyclohydrolase	285
952	Burkholderia cepacia GG4	GEM_1288	Methylenetetrahydrofolate dehydrogenase (NADP+) / Methenyltetrahydrofolate cyclohydrolase	285
953	Burkholderia cepacia GG4	GEM_1289	LuxR family transcriptional regulator	212
953	Burkholderia phymatum STM815	Bphy_1472	two component LuxR family transcriptional regulator	214
954	Burkholderia phymatum STM815	Bphy_1471	multi-sensor signal transduction histidine kinase	841
954	Burkholderia cepacia GG4	GEM_1290	PAS/PAC sensor signal transduction histidine kinase	838
955	Burkholderia phymatum STM815	Bphy_1470	pyruvate dehydrogenase subunit E1	899
955	Burkholderia cepacia GG4	GEM_1291	pyruvate dehydrogenase subunit E1	898
956	Burkholderia phymatum STM815	Bphy_1469	dihydrolipoamide acetyltransferase	548
956	Burkholderia cepacia GG4	GEM_1292	dihydrolipoamide acetyltransferase	558
957	Burkholderia phymatum STM815	Bphy_1468	dihydrolipoamide dehydrogenase	685
957	Burkholderia cepacia GG4	GEM_1293	dihydrolipoamide dehydrogenase	589
958	Burkholderia phymatum STM815	Bphy_1467	phasin family protein	194
958	Burkholderia cepacia GG4	GEM_1294	phasin family protein	188
959	Burkholderia cepacia GG4	GEM_1295	murein-DD-endopeptidase	383
959	Burkholderia phymatum STM815	Bphy_1466	peptidase S11 D-alanyl-D-alanine carboxypeptidase 1	387
960	Burkholderia phymatum STM815	Bphy_1465	IclR family transcriptional regulator	268
960	Burkholderia cepacia GG4	GEM_1296	IclR family transcriptional regulator	269
961	Burkholderia phymatum STM815	Bphy_1464	hypothetical protein	240
961	Burkholderia cepacia GG4	GEM_1297	hypothetical protein	240
962	Burkholderia cepacia GG4	GEM_1298	4Fe-4S ferredoxin	470
962	Burkholderia phymatum STM815	Bphy_1463	hypothetical protein	470
963	Burkholderia phymatum STM815	Bphy_1461	hypothetical protein	78
963	Burkholderia cepacia GG4	GEM_1299	hypothetical protein	75
964	Burkholderia cepacia GG4	GEM_1300	low molecular weight phosphotyrosine protein phosphatase	137
964	Burkholderia phymatum STM815	Bphy_1460	protein tyrosine phosphatase	175
965	Burkholderia phymatum STM815	Bphy_1459	BadM/Rrf2 family transcriptional regulator	174
965	Burkholderia cepacia GG4	GEM_1301	transcriptional rrf2 family	179
966	Burkholderia phymatum STM815	Bphy_1458	cysteine desulfurase	407
966	Burkholderia cepacia GG4	GEM_1302	cysteine desulfurase	407
967	Burkholderia phymatum STM815	Bphy_1457	FeS cluster assembly scaffold IscU	135
967	Burkholderia cepacia GG4	GEM_1303	FeS cluster assembly scaffold IscU	135
968	Burkholderia cepacia GG4	GEM_1304	Iron binding protein IscA for iron-sulfur cluster assembly	107
968	Burkholderia phymatum STM815	Bphy_1456	iron-sulfur cluster assembly protein IscA	118
969	Burkholderia cepacia GG4	GEM_1305	co-chaperone Hsc20	201
969	Burkholderia phymatum STM815	Bphy_1455	co-chaperone HscB	175
970	Burkholderia phymatum STM815	Bphy_1454	chaperone protein HscA	623
970	Burkholderia cepacia GG4	GEM_1306	chaperone protein HscA	612
971	Burkholderia cepacia GG4	GEM_1307	ferredoxin, 2Fe-2S type	113
971	Burkholderia phymatum STM815	Bphy_1453	ferredoxin, 2Fe-2S type, ISC system	113
972	Burkholderia phymatum STM815	Bphy_1452	FeS assembly protein IscX	65
972	Burkholderia cepacia GG4	GEM_1308	FeS assembly protein IscX	69
973	Burkholderia phymatum STM815	Bphy_1451	17 kDa surface antigen	242
973	Burkholderia cepacia GG4	GEM_1309	17 kda surface antigen	257
974	Burkholderia phymatum STM815	Bphy_1450	lysyl-tRNA synthetase	512
974	Burkholderia cepacia GG4	GEM_1310	lysyl-tRNA synthetase	508
975	Burkholderia phymatum STM815	Bphy_1449	peptide chain release factor 2	359
975	Burkholderia cepacia GG4	GEM_1311	peptide chain release factor 2	298
976	Burkholderia phymatum STM815	Bphy_1448	single-stranded-DNA-specific exonuclease RecJ	577
976	Burkholderia cepacia GG4	GEM_1312	single-stranded-DNA-specific exonuclease RecJ	565
977	Burkholderia phymatum STM815	Bphy_1447	hypothetical protein	364
977	Burkholderia cepacia GG4	GEM_1313	regulatory protein	354
978	Burkholderia phymatum STM815	Bphy_1446	LolC/E family lipoprotein releasing system, transmembrane protein	417
978	Burkholderia cepacia GG4	GEM_1314	LolC/E family lipoprotein releasing system, transmembrane protein	417
979	Burkholderia phymatum STM815	Bphy_1445	lipoprotein releasing system, ATP-binding protein	247
979	Burkholderia cepacia GG4	GEM_1315	lipoprotein releasing system, ATP-binding protein	231
980	Burkholderia phymatum STM815	Bphy_1444	TatD-related deoxyribonuclease	262
980	Burkholderia cepacia GG4	GEM_1316	TatD-related deoxyribonuclease	262
981	Burkholderia phymatum STM815	Bphy_1443	DNA internalization-related competence protein ComEC/Rec2	843
981	Burkholderia cepacia GG4	GEM_1317	DNA internalization-related competence protein ComEC/Rec2	827
982	Burkholderia phymatum STM815	Bphy_1442	alpha/beta hydrolase fold protein	264
982	Burkholderia cepacia GG4	GEM_1318	hypothetical protein	281
983	Burkholderia phymatum STM815	Bphy_1441	CTP synthetase	553
983	Burkholderia cepacia GG4	GEM_1319	CTP synthetase	550
984	Burkholderia phymatum STM815	Bphy_1440	2-dehydro-3-deoxyphosphooctonate aldolase	284
984	Burkholderia cepacia GG4	GEM_1320	2-dehydro-3-deoxyphosphooctonate aldolase	284
985	Burkholderia cepacia GG4	GEM_1321	enolase	427
985	Burkholderia phymatum STM815	Bphy_1439	phosphopyruvate hydratase	427
986	Burkholderia phymatum STM815	Bphy_1438	cell division protein FtsB	149
986	Burkholderia cepacia GG4	GEM_1322	cell division protein FtsB	141
987	Burkholderia cepacia GG4	GEM_1323	hypothetical protein	116
987	Burkholderia phymatum STM815	Bphy_1437	putative lipoprotein	128
988	Burkholderia phymatum STM815	Bphy_1436	Hsp33 protein	316
988	Burkholderia cepacia GG4	GEM_1324	Hsp33 protein	316
989	Burkholderia phymatum STM815	Bphy_1435	hexapaptide repeat-containing transferase	174
989	Burkholderia cepacia GG4	GEM_1325	hexapeptide repeat-containing transferase	174
990	Burkholderia phymatum STM815	Bphy_1434	hypothetical protein	284
990	Burkholderia cepacia GG4	GEM_1326	hypothetical protein	285
991	Burkholderia cepacia GG4	GEM_1327	alpha/beta fold family hydrolase	296
991	Burkholderia phymatum STM815	Bphy_1433	alpha/beta hydrolase fold protein	302
992	Burkholderia phymatum STM815	Bphy_1432	phosphotransferase domain-containing protein	277
992	Burkholderia cepacia GG4	GEM_1328	PHP domain-containing protein	276
993	Burkholderia cepacia GG4	GEM_1329	Sua5/YciO/YrdC/YwlC	210
993	Burkholderia phymatum STM815	Bphy_1431	Sua5/YciO/YrdC/YwlC family protein	230
994	Burkholderia phymatum STM815	Bphy_1430	peptidase M50	220
994	Burkholderia cepacia GG4	GEM_1330	peptidase M50	220
995	Burkholderia phymatum STM815	Bphy_1429	tryptophanyl-tRNA synthetase	400
995	Burkholderia cepacia GG4	GEM_1331	tryptophanyl-tRNA synthetase	391
996	Burkholderia phymatum STM815	Bphy_1428	hypothetical protein	205
996	Burkholderia cepacia GG4	GEM_1332	type 12 methyltransferase	200
997	Burkholderia phymatum STM815	Bphy_1427	dihydrodipicolinate synthase	302
997	Burkholderia cepacia GG4	GEM_1333	dihydrodipicolinate synthase	301
998	Burkholderia cepacia GG4	GEM_1334	lipoprotein	381
998	Burkholderia phymatum STM815	Bphy_1426	putative lipoprotein	382
999	Burkholderia phymatum STM815	Bphy_1425	beta-lactamase domain-containing protein	257
999	Burkholderia cepacia GG4	GEM_1335	beta-lactamase domain-containing protein	258
[truncated: 4,050 more rows]
