# Supplementary material for: The complete genome of Burkholderia phenoliruptrix strain BR3459a, a symbiont of Mimosa flocculosa: highlighting the coexistence of symbiotic and pathogenic genes
Source: BMC Genomics. 2014 Jun 28;15(1):535. doi: 10.1186/1471-2164-15-535 (PMC4101177; doi:10.1186/1471-2164-15-535)
Supplement: Supplementary file 5 — Additional file 5: Table S4: Comparison of Burkholderia metabolic pathways by KEGG. B. phenoliruptrix BR3459a metabolic pathways in comparison with those of the pathogenic and non-pathogenic species analysed, according to KEGG (accessed on October 25th, 2013). (XLS 2 MB) [file 12864_2014_6246_MOESM5_ESM.xls]

## Sheet: Plan1
			bac	bac1	bch	bch1	bcj	bcj1	bge	bge1	bgf	bgl	bgl1	bgl2	bgl3	bgl4	bmu	bmu1	bph	bph1	bph2	bpm	bpx	bpx1	bpy	bpy1	bug	bvi	bvi1	bvi2	bvi3	bvi4	bvi5	bxe	cti	cti1
Cellular Processes			83	0	82	0	81	0	87	1	106	107	1	3	0	0	77	0	81	19	1	78	94	2	95	0	101	84	0	0	0	0	0	101	64	0
	Cell motility		83	0	82	0	81	0	87	1	106	107	1	3	0	0	77	0	81	19	1	78	94	2	95	0	101	84	0	0	0	0	0	101	64	0
		Bacterial chemotaxis	43	0	41	0	40	0	46	1	62	64	1	3	0	0	38	0	39	17	1	40	50	2	51	0	57	44	0	0	0	0	0	56	25	0
		Flagellar assembly	40	0	41	0	41	0	41	0	44	43	0	0	0	0	39	0	42	2	0	38	44	0	44	0	44	40	0	0	0	0	0	45	39	0
Environmental Information Processing			419	16	441	0	448	0	398	17	424	356	1	8	0	0	422	6	338	73	20	419	406	31	479	2	401	430	0	16	3	0	7	535	363	13
	Membrane transport		285	16	315	0	317	0	280	11	290	223	0	5	0	0	291	0	225	37	17	285	295	29	342	2	283	288	0	14	3	0	6	384	216	11
		ABC transporters	215	3	256	0	261	0	233	6	233	161	0	2	0	0	224	0	194	27	5	199	226	18	270	0	225	218	0	11	2	0	6	308	166	4
		Bacterial secretion system	65	13	53	0	51	0	40	5	52	57	0	3	0	0	62	0	26	10	12	81	63	11	67	2	51	65	0	3	1	0	0	71	47	7
		Phosphotransferase system (PTS)	5	0	6	0	5	0	7	0	5	5	0	0	0	0	5	0	5	0	0	5	6	0	5	0	7	5	0	0	0	0	0	5	3	0
	Signal transduction		134	0	126	0	131	0	118	6	134	133	1	3	0	0	131	6	113	36	3	134	111	2	137	0	118	142	0	2	0	0	1	151	147	2
		Two-component system	134	0	126	0	131	0	118	6	134	133	1	3	0	0	131	6	113	36	3	134	111	2	137	0	118	142	0	2	0	0	1	151	147	2
Genetic Information Processing			306	3	305	10	292	3	316	3	303	295	0	0	3	1	298	4	297	5	1	285	293	4	313	0	300	305	0	3	1	1	7	323	299	4
	Folding, sorting and degradation		44	0	45	0	47	0	43	0	45	42	0	0	0	0	44	0	43	1	0	41	43	0	41	0	42	43	0	0	0	0	1	56	43	0
		Protein export	17	0	17	0	18	0	17	0	18	17	0	0	0	0	17	0	18	0	0	16	17	0	17	0	18	17	0	0	0	0	1	25	17	0
		RNA degradation	16	0	16	0	17	0	17	0	17	15	0	0	0	0	16	0	16	0	0	14	17	0	15	0	15	15	0	0	0	0	0	18	15	0
		Sulfur relay system	11	0	12	0	12	0	9	0	10	10	0	0	0	0	11	0	9	1	0	11	9	0	9	0	9	11	0	0	0	0	0	13	11	0
	Replication and repair		86	3	87	10	81	3	90	3	88	85	0	0	2	0	84	4	89	2	0	87	91	3	93	0	91	87	0	3	1	1	6	93	91	4
		Base excision repair	14	0	16	1	15	1	16	0	16	15	0	0	0	0	15	1	17	1	0	15	17	0	17	0	17	13	0	0	0	0	0	15	16	1
		DNA replication	17	1	16	2	16	0	15	1	15	15	0	0	0	0	16	0	15	0	0	14	16	1	15	0	16	17	0	1	1	1	2	16	16	0
		Homologous recombination	25	1	24	2	25	0	24	1	23	22	0	0	0	0	24	0	23	0	0	21	24	1	23	0	24	28	0	1	0	0	1	24	21	0
		Mismatch repair	19	1	19	3	18	1	19	1	19	20	0	0	1	0	18	1	19	0	0	21	20	1	21	0	20	18	0	1	0	0	2	22	21	1
		Non-homologous end-joining	2	0	2	1	0	0	4	0	3	3	0	0	0	0	2	1	4	0	0	4	3	0	3	0	3	2	0	0	0	0	1	3	5	1
		Nucleotide excision repair	9	0	10	1	7	1	12	0	12	10	0	0	1	0	9	1	11	1	0	12	11	0	14	0	11	9	0	0	0	0	0	13	12	1
	Transcription		4	0	4	0	4	0	4	0	4	4	0	0	0	0	4	0	4	0	0	4	3	0	4	0	4	4	0	0	0	0	0	4	4	0
		RNA polymerase	4	0	4	0	4	0	4	0	4	4	0	0	0	0	4	0	4	0	0	4	3	0	4	0	4	4	0	0	0	0	0	4	4	0
	Translation		172	0	169	0	160	0	179	0	166	164	0	0	1	1	166	0	161	2	1	153	156	1	175	0	163	171	0	0	0	0	0	170	161	0
		Aminoacyl-tRNA biosynthesis	98	0	95	0	103	0	102	0	93	94	0	0	1	1	95	0	90	2	1	90	89	1	102	0	90	98	0	0	0	0	0	97	92	0
		Ribosome	74	0	74	0	57	0	77	0	73	70	0	0	0	0	71	0	71	0	0	63	67	0	73	0	73	73	0	0	0	0	0	73	69	0
Metabolism			2446	6	2521	9	2510	2	2530	44	2432	2046	15	5	0	2	2315	3	2168	590	62	2455	2230	203	2615	0	2360	2256	1	29	0	62	44	3752	2243	36
	Amino acid metabolism		476	1	510	3	482	0	477	9	449	405	4	1	0	1	421	1	394	91	11	457	418	47	503	0	455	427	0	13	0	3	15	711	415	4
		Alanine, aspartate and glutamate metabolism	41	1	38	0	36	0	35	1	35	31	0	0	0	0	34	0	28	10	1	34	35	2	37	0	35	40	0	0	0	0	1	41	30	0
		Arginine and proline metabolism	72	0	75	1	73	0	60	0	57	51	1	0	0	0	60	1	48	18	1	61	56	8	74	0	61	58	0	2	0	0	3	103	46	0
		Cysteine and methionine metabolism	32	0	28	0	27	0	27	0	23	32	1	1	0	0	22	0	26	5	4	29	24	7	27	0	24	28	0	2	0	0	3	37	29	0
		Glycine, serine and threonine metabolism	53	0	56	0	54	0	50	0	57	45	1	0	0	0	52	0	50	20	2	49	52	3	56	0	58	53	0	7	0	0	0	67	42	0
		Histidine metabolism	23	0	25	0	22	0	27	0	30	23	0	0	0	0	22	0	25	4	0	39	22	6	29	0	29	22	0	0	0	0	1	50	26	0
		Lysine biosynthesis	23	0	25	0	22	0	21	1	19	22	0	0	0	0	18	0	19	1	0	19	22	1	22	0	20	19	0	0	0	0	0	23	16	0
		Lysine degradation	18	0	23	0	20	0	23	2	25	18	0	0	0	0	18	0	20	4	0	23	17	1	25	0	23	19	0	0	0	0	1	42	25	1
		Phenylalanine metabolism	55	0	63	1	61	0	61	0	36	38	0	0	0	1	48	0	43	5	0	40	45	7	51	0	48	45	0	1	0	2	3	76	48	0
		Phenylalanine, tyrosine and tryptophan biosynthesis	30	0	27	0	27	0	33	1	28	29	0	0	0	0	27	0	24	5	1	29	28	3	33	0	26	29	0	0	0	0	0	29	21	0
		Tryptophan metabolism	34	0	41	1	38	0	36	2	33	26	0	0	0	0	27	0	27	4	1	28	28	2	44	0	31	28	0	1	0	1	1	58	31	1
		Tyrosine metabolism	31	0	35	0	33	0	34	1	34	27	0	0	0	0	32	0	18	6	1	37	34	2	34	0	34	30	0	0	0	0	1	58	20	0
		Valine, leucine and isoleucine biosynthesis	19	0	24	0	23	0	26	0	26	25	0	0	0	0	19	0	25	2	0	21	25	3	27	0	24	19	0	0	0	0	0	36	24	1
		Valine, leucine and isoleucine degradation	45	0	50	0	46	0	44	1	46	38	1	0	0	0	42	0	41	7	0	48	30	2	44	0	42	37	0	0	0	0	1	91	57	1
	Biosynthesis of other secondary metabolites		22	0	26	0	22	0	22	0	23	21	1	0	0	0	21	0	23	0	0	21	19	6	20	0	18	21	0	0	0	0	0	25	19	0
		Novobiocin biosynthesis	6	0	5	0	5	0	7	0	6	5	0	0	0	0	5	0	6	0	0	6	6	2	7	0	6	6	0	0	0	0	0	6	5	0
		Penicillin and cephalosporin biosynthesis	4	0	5	0	6	0	3	0	5	4	1	0	0	0	4	0	5	0	0	6	0	0	0	0	0	0	0	0	0	0	0	0	5	0
		Streptomycin biosynthesis	12	0	16	0	11	0	12	0	12	12	0	0	0	0	12	0	12	0	0	9	13	4	13	0	12	15	0	0	0	0	0	19	9	0
	Carbohydrate metabolism		506	1	512	0	502	1	545	6	523	418	3	0	0	0	480	0	473	149	15	479	441	45	538	0	488	486	0	2	0	2	10	761	461	7
		Amino sugar and nucleotide sugar metabolism	43	0	36	0	37	1	34	0	33	30	0	0	0	0	32	0	36	1	0	40	30	2	41	0	33	43	0	0	0	0	0	46	23	0
		Ascorbate and aldarate metabolism	19	0	21	0	18	0	21	0	23	17	0	0	0	0	19	0	14	13	0	13	18	1	20	0	23	16	0	0	0	0	1	34	14	0
		Butanoate metabolism	47	1	51	0	58	0	56	2	53	38	0	0	0	0	52	0	45	20	3	52	46	9	51	0	51	48	0	0	0	1	0	91	60	3
		C5-Branched dibasic acid metabolism	8	0	10	0	11	0	12	0	14	9	0	0	0	0	9	0	12	3	0	10	12	3	13	0	10	8	0	0	0	0	0	19	14	1
		Citrate cycle (TCA cycle)	33	0	34	0	32	0	37	0	35	28	0	0	0	0	34	0	32	14	2	28	27	4	34	0	29	33	0	0	0	0	0	46	37	0
		Fructose and mannose metabolism	22	0	21	0	18	0	23	0	23	15	0	0	0	0	17	0	23	2	0	34	20	0	21	0	25	20	0	0	0	0	0	30	12	0
		Galactose metabolism	14	0	13	0	16	0	13	0	14	12	0	0	0	0	13	0	14	2	0	15	10	2	13	0	12	15	0	0	0	0	0	15	5	0
		Glycolysis / Gluconeogenesis	43	0	43	0	40	0	49	0	46	40	0	0	0	0	41	0	37	15	2	36	36	5	44	0	42	41	0	0	0	0	2	73	45	0
		Glyoxylate and dicarboxylate metabolism	70	0	69	0	68	0	69	1	59	52	1	0	0	0	61	0	58	29	2	53	56	1	71	0	55	63	0	2	0	0	3	82	70	1
		Inositol phosphate metabolism	20	0	22	0	21	0	14	0	15	18	0	0	0	0	20	0	13	4	0	18	16	0	18	0	16	18	0	0	0	0	0	18	8	0
		Pentose and glucuronate interconversions	21	0	22	0	19	0	24	1	28	16	0	0	0	0	18	0	18	8	1	21	19	3	27	0	25	14	0	0	0	0	1	37	13	0
		Pentose phosphate pathway	33	0	31	0	28	0	39	0	45	25	0	0	0	0	30	0	32	9	1	28	39	0	40	0	41	26	0	0	0	0	0	47	25	0
		Propanoate metabolism	43	0	48	0	48	0	49	1	45	37	1	0	0	0	48	0	46	11	1	46	31	2	51	0	42	48	0	0	0	0	1	88	55	1
		Pyruvate metabolism	58	0	61	0	64	0	66	1	59	53	1	0	0	0	59	0	59	14	3	55	48	10	66	0	53	63	0	0	0	1	2	101	60	1
		Starch and sucrose metabolism	32	0	30	0	24	0	39	0	31	28	0	0	0	0	27	0	34	4	0	30	33	3	28	0	31	30	0	0	0	0	0	34	20	0
	Energy metabolism		163	0	173	0	166	0	188	6	185	141	0	2	0	0	176	0	155	69	8	189	156	9	188	0	153	176	0	2	0	0	1	257	209	3
		Carbon fixation in photosynthetic organisms	0	0	0	0	0	0	0	0	0	0	0	0	0	0	0	0	0	0	0	0	0	0	0	0	0	0	0	0	0	0	0	0	22	0
		Methane metabolism	41	0	38	0	38	0	54	0	51	31	0	0	0	0	42	0	46	28	0	34	45	1	50	0	45	37	0	1	0	0	0	78	46	0
		Nitrogen metabolism	30	0	26	0	24	0	20	3	29	24	0	0	0	0	27	0	16	14	5	40	23	5	28	0	24	34	0	1	0	0	1	30	32	3
		Oxidative phosphorylation	60	0	58	0	51	0	71	0	68	55	0	0	0	0	67	0	66	12	0	70	54	0	70	0	58	67	0	0	0	0	0	80	60	0
		Sulfur metabolism	32	0	51	0	53	0	43	3	37	31	0	2	0	0	40	0	27	15	3	45	34	3	40	0	26	38	0	0	0	0	0	69	49	0
	Glycan biosynthesis and metabolism		48	0	48	0	46	1	38	0	38	41	0	0	0	0	43	0	39	0	0	52	39	3	44	0	39	44	0	1	0	0	0	41	38	0
		Lipopolysaccharide biosynthesis	21	0	19	0	19	0	17	0	17	18	0	0	0	0	18	0	17	0	0	25	17	3	22	0	17	18	0	0	0	0	0	20	18	0
		Other glycan degradation	2	0	3	0	2	0	0	0	0	0	0	0	0	0	0	0	0	0	0	1	0	0	0	0	0	2	0	0	0	0	0	0	0	0
		Peptidoglycan biosynthesis	25	0	26	0	25	1	21	0	21	23	0	0	0	0	25	0	22	0	0	26	22	0	22	0	22	24	0	1	0	0	0	21	20	0
	Lipid metabolism		147	1	138	0	156	0	142	1	143	113	0	0	0	0	139	0	122	31	4	140	116	7	165	0	135	135	0	0	0	0	3	243	141	2
		Arachidonic acid metabolism	6	1	6	0	6	0	6	0	5	3	0	0	0	0	5	0	4	1	0	4	4	0	6	0	4	6	0	0	0	0	0	5	6	0
		Biosynthesis of unsaturated fatty acids	16	0	13	0	16	0	14	0	18	11	0	0	0	0	12	0	12	3	1	12	12	2	15	0	14	15	0	0	0	0	0	25	10	0
		Ether lipid metabolism	0	0	0	0	7	0	0	0	0	0	0	0	0	0	7	0	0	0	0	0	0	0	7	0	0	0	0	0	0	0	0	0	4	0
		Fatty acid biosynthesis	29	0	21	0	28	0	25	0	28	22	0	0	0	0	20	0	23	4	1	22	23	2	28	0	24	25	0	0	0	0	0	38	17	0
		Fatty acid degradation	32	0	36	0	36	0	36	0	36	28	0	0	0	0	35	0	29	8	0	37	24	1	39	0	37	32	0	0	0	0	2	87	41	1
		Glycerolipid metabolism	16	0	16	0	15	0	18	0	16	14	0	0	0	0	16	0	13	6	1	20	14	1	19	0	18	14	0	0	0	0	1	30	13	0
		Glycerophospholipid metabolism	27	0	27	0	29	0	24	0	23	25	0	0	0	0	27	0	23	5	1	28	26	0	27	0	25	26	0	0	0	0	0	27	28	0
		Secondary bile acid biosynthesis	0	0	0	0	0	0	0	0	0	0	0	0	0	0	0	0	0	0	0	0	0	0	1	0	0	1	0	0	0	0	0	0	0	0
		Sphingolipid metabolism	3	0	3	0	3	0	3	0	2	0	0	0	0	0	2	0	1	2	0	3	0	0	5	0	0	0	0	0	0	0	0	4	4	0
		Synthesis and degradation of ketone bodies	17	0	15	0	15	0	15	1	14	9	0	0	0	0	14	0	15	2	0	11	13	1	16	0	12	15	0	0	0	0	0	22	15	1
		alpha-Linolenic acid metabolism	1	0	1	0	1	0	1	0	1	1	0	0	0	0	1	0	2	0	0	3	0	0	2	0	1	1	0	0	0	0	0	5	3	0
	Metabolism of cofactors and vitamins		194	0	200	0	207	0	181	1	195	184	2	1	0	0	185	0	182	20	5	192	181	11	197	0	186	180	0	2	0	0	0	229	162	2
		Biotin metabolism	25	0	21	0	23	0	24	0	28	19	2	0	0	0	17	0	23	3	1	18	20	2	25	0	24	22	0	0	0	0	0	37	18	0
		Folate biosynthesis	18	0	19	0	21	0	16	0	17	17	0	0	0	0	18	0	16	2	1	21	16	1	15	0	16	17	0	0	0	0	0	18	17	0
		Lipoic acid metabolism	3	0	3	0	3	0	3	0	2	2	0	0	0	0	3	0	3	0	0	2	2	0	3	0	2	3	0	0	0	0	0	3	2	0
		Nicotinate and nicotinamide metabolism	18	0	21	0	24	0	19	0	20	18	0	0	0	0	20	0	17	1	1	15	18	3	22	0	18	14	0	0	0	0	0	25	23	0
		One carbon pool by folate	18	0	16	0	16	0	16	0	16	16	0	0	0	0	16	0	16	7	0	17	16	0	17	0	16	17	0	1	0	0	0	18	14	0
		Pantothenate and CoA biosynthesis	27	0	31	0	28	0	25	1	30	25	0	0	0	0	25	0	29	3	0	23	27	3	30	0	28	22	0	0	0	0	0	35	23	1
		Porphyrin and chlorophyll metabolism	42	0	42	0	44	0	39	0	40	42	0	0	0	0	44	0	40	3	1	44	40	1	47	0	41	42	0	0	0	0	0	44	28	0
		Riboflavin metabolism	11	0	12	0	11	0	9	0	9	10	0	1	0	0	10	0	10	0	0	13	10	0	9	0	9	12	0	0	0	0	0	10	11	1
		Thiamine metabolism	11	0	13	0	13	0	9	0	10	14	0	0	0	0	11	0	9	0	0	18	10	0	9	0	9	12	0	0	0	0	0	13	8	0
		Ubiquinone and other terpenoid-quinone biosynthesis	13	0	14	0	16	0	15	0	16	13	0	0	0	0	14	0	13	0	0	14	14	0	14	0	15	13	0	1	0	0	0	19	11	0
		Vitamin B6 metabolism	8	0	8	0	8	0	6	0	7	8	0	0	0	0	7	0	6	1	1	7	8	1	6	0	8	6	0	0	0	0	0	7	7	0
	Metabolism of other amino acids		120	3	126	0	127	0	119	0	101	87	2	0	0	0	105	0	93	22	1	115	89	5	133	0	98	110	0	1	0	0	3	172	113	1
		Cyanoamino acid metabolism	14	1	13	0	12	0	15	0	8	8	0	0	0	0	10	0	8	4	0	8	6	0	11	0	7	12	0	1	0	0	0	9	7	0
		D-Alanine metabolism	4	0	4	0	4	0	3	0	3	4	0	0	0	0	4	0	2	0	0	4	3	0	3	0	3	4	0	0	0	0	1	4	3	0
		D-Arginine and D-ornithine metabolism	1	0	1	0	1	0	1	0	1	1	1	0	0	0	1	0	0	0	0	1	1	0	1	0	1	1	0	0	0	0	0	1	1	0
		D-Glutamine and D-glutamate metabolism	5	0	5	0	5	0	4	0	5	5	0	0	0	0	5	0	4	1	0	5	5	0	6	0	5	5	0	0	0	0	0	6	5	0
		Glutathione metabolism	40	1	40	0	40	0	34	0	33	26	0	0	0	0	32	0	26	3	0	27	31	0	40	0	31	33	0	0	0	0	0	38	28	0
		Phosphonate and phosphinate metabolism	9	0	9	0	11	0	15	0	5	7	1	0	0	0	7	0	11	2	1	14	6	1	15	0	7	8	0	0	0	0	0	16	10	1
		Selenocompound metabolism	13	0	14	0	15	0	13	0	12	13	0	0	0	0	10	0	14	3	0	14	12	3	17	0	12	14	0	0	0	0	1	15	15	0
		Taurine and hypotaurine metabolism	12	1	13	0	15	0	12	0	10	6	0	0	0	0	15	0	9	5	0	14	10	0	14	0	8	14	0	0	0	0	0	23	14	0
		beta-Alanine metabolism	22	0	27	0	24	0	22	0	24	17	0	0	0	0	21	0	19	4	0	28	15	1	26	0	24	19	0	0	0	0	1	60	30	0
	Metabolism of terpenoids and polyketides		56	0	60	0	54	0	63	1	60	51	0	0	0	0	50	0	51	6	0	92	44	6	57	0	58	49	0	0	0	0	1	118	60	1
		Biosynthesis of siderophore group nonribosomal peptides	0	0	6	0	5	0	0	0	0	0	0	0	0	0	0	0	0	0	0	7	0	0	0	0	0	0	0	0	0	0	0	0	0	0
		Biosynthesis of vancomycin group antibiotics	0	0	0	0	0	0	0	0	0	3	0	0	0	0	0	0	0	0	0	0	0	0	0	0	0	0	0	0	0	0	0	0	0	0
		Carotenoid biosynthesis	2	0	2	0	2	0	2	0	2	2	0	0	0	0	2	0	2	0	0	2	2	0	2	0	2	2	0	0	0	0	0	2	2	0
		Geraniol degradation	8	0	8	0	10	0	15	1	13	10	0	0	0	0	9	0	11	1	0	24	6	1	10	0	14	8	0	0	0	0	0	32	17	0
		Limonene and pinene degradation	8	0	10	0	7	0	13	0	15	9	0	0	0	0	8	0	9	3	0	28	6	1	13	0	14	6	0	0	0	0	1	44	12	0
		Nonribosomal peptide structures	4	0	1	0	1	0	4	0	1	2	0	0	0	0	1	0	0	2	0	0	2	0	3	0	2	1	0	0	0	0	0	2	0	0
		Polyketide sugar unit biosynthesis	8	0	10	0	6	0	7	0	7	6	0	0	0	0	7	0	7	0	0	4	8	4	8	0	7	10	0	0	0	0	0	12	6	0
		Sesquiterpenoid and triterpenoid biosynthesis	3	0	3	0	3	0	2	0	2	3	0	0	0	0	3	0	2	0	0	2	2	0	2	0	2	2	0	0	0	0	0	2	2	0
		Terpenoid backbone biosynthesis	18	0	20	0	20	0	20	0	20	16	0	0	0	0	20	0	20	0	0	18	18	0	19	0	17	20	0	0	0	0	0	24	21	1
		Tetracycline biosynthesis	5	0	0	0	0	0	0	0	0	0	0	0	0	0	0	0	0	0	0	7	0	0	0	0	0	0	0	0	0	0	0	0	0	0
	Nucleotide metabolism		128	0	131	4	131	0	131	1	129	114	0	1	0	0	121	0	128	8	1	127	127	2	136	0	127	127	1	0	0	0	3	141	131	1
		Purine metabolism	81	0	78	2	83	0	81	1	79	69	0	1	0	0	77	0	80	4	1	79	80	1	82	0	78	80	0	0	0	0	2	87	82	0
		Pyrimidine metabolism	47	0	53	2	48	0	50	0	50	45	0	0	0	0	44	0	48	4	0	48	47	1	54	0	49	47	1	0	0	0	1	54	49	1
	Overview		375	0	375	0	363	0	403	7	381	321	1	0	0	0	354	2	333	109	10	336	384	37	398	0	377	341	0	6	0	14	5	523	350	7
		2-Oxocarboxylic acid metabolism	35	0	40	0	38	0	40	0	39	38	0	0	0	0	35	1	37	7	1	34	40	5	45	0	38	33	0	0	0	0	0	53	43	1
		Biosynthesis of amino acids	160	0	156	0	147	0	161	2	153	144	0	0	0	0	137	1	136	27	6	149	161	18	165	0	154	140	0	3	0	0	3	180	143	1
		Carbon metabolism	134	0	129	0	123	0	154	0	150	109	1	0	0	0	131	0	126	59	3	115	135	5	143	0	136	128	0	3	0	0	1	193	141	1
		Degradation of aromatic compounds	46	0	50	0	55	0	48	5	39	30	0	0	0	0	51	0	34	16	0	38	48	9	45	0	49	40	0	0	0	14	1	97	23	4
	Xenobiotics biodegradation and metabolism		211	0	222	2	254	0	221	12	205	150	2	0	0	1	220	0	175	85	7	255	216	25	236	0	226	160	0	2	0	43	3	531	144	8
		Aminobenzoate degradation	31	0	28	1	29	0	28	3	27	23	0	0	0	0	23	0	20	7	1	33	32	0	23	0	25	15	0	1	0	0	0	67	16	0
		Atrazine degradation	4	0	5	0	6	0	5	0	4	4	0	0	0	0	5	0	5	0	0	4	4	0	9	0	5	6	0	0	0	0	0	9	5	0
		Benzoate degradation	41	0	44	0	53	0	50	0	48	30	0	0	0	0	47	0	51	13	0	42	51	4	50	0	49	39	0	0	0	14	0	93	42	1
		Bisphenol degradation	0	0	0	0	0	0	3	0	3	3	0	0	0	0	1	0	1	0	0	22	0	0	2	0	2	0	0	0	0	0	0	19	0	0
		Caprolactam degradation	5	0	7	0	7	0	6	0	7	4	0	0	0	0	5	0	7	2	0	7	7	0	7	0	7	4	0	0	0	0	0	12	11	0
		Chloroalkane and chloroalkene degradation	23	0	25	0	23	0	20	3	26	18	1	0	0	0	23	0	12	12	4	28	19	5	24	0	26	19	0	0	0	0	2	56	12	3
		Chlorocyclohexane and chlorobenzene degradation	19	0	20	0	24	0	16	0	16	12	1	0	0	0	20	0	11	8	0	18	17	0	19	0	18	13	0	0	0	7	0	37	6	0
		Dioxin degradation	7	0	9	0	16	0	11	0	5	6	0	0	0	0	10	0	8	8	0	7	9	4	8	0	11	6	0	0	0	5	0	35	6	0
		Ethylbenzene degradation	5	0	7	0	7	0	2	0	3	3	0	0	0	0	7	0	4	3	0	11	0	0	4	0	5	3	0	0	0	0	0	21	0	0
		Fluorobenzoate degradation	15	0	13	0	13	0	11	0	5	5	0	0	0	0	12	0	9	1	0	7	13	0	16	0	11	11	0	0	0	0	0	14	4	0
		Furfural degradation	0	0	0	0	1	0	8	0	9	0	0	0	0	0	0	0	0	9	0	0	9	0	9	0	9	0	0	0	0	0	0	8	0	0
		Naphthalene degradation	7	0	5	0	6	0	7	0	6	8	0	0	0	0	9	0	2	3	0	17	3	1	7	0	5	5	0	0	0	0	1	23	3	0
		Nitrotoluene degradation	2	0	2	0	3	0	3	1	6	0	0	0	0	0	2	0	5	1	2	0	2	2	6	0	0	3	0	0	0	0	0	20	7	0
		Polycyclic aromatic hydrocarbon degradation	3	0	3	0	3	0	7	0	8	5	0	0	0	0	7	0	5	1	0	17	4	1	5	0	4	4	0	0	0	0	0	18	1	0
		Steroid degradation	0	0	0	0	6	0	2	0	0	0	0	0	0	0	0	0	0	0	0	0	2	0	0	0	2	0	0	0	0	0	0	0	9	0
		Styrene degradation	16	0	18	1	16	0	12	0	10	9	0	0	0	1	10	0	10	1	0	9	10	0	18	0	7	8	0	1	0	2	0	22	9	0
		Toluene degradation	20	0	21	0	21	0	17	5	17	14	0	0	0	0	26	0	13	9	0	21	18	5	16	0	22	14	0	0	0	7	0	34	8	4
		Xylene degradation	13	0	15	0	20	0	13	0	5	6	0	0	0	0	13	0	12	7	0	12	16	3	13	0	18	10	0	0	0	8	0	43	5	0
Organismal Systems			6	1	0	0	0	0	0	0	0	0	0	0	0	0	0	0	0	0	0	0	0	0	0	0	0	0	0	0	0	0	0	0	0	0
	Environmental adaptation		6	1	0	0	0	0	0	0	0	0	0	0	0	0	0	0	0	0	0	0	0	0	0	0	0	0	0	0	0	0	0	0	0	0
		Plant-pathogen interaction	6	1	0	0	0	0	0	0	0	0	0	0	0	0	0	0	0	0	0	0	0	0	0	0	0	0	0	0	0	0	0	0	0	0
Total of Classified Genes			3260	26	3349	19	3331	5	3331	65	3265	2804	17	16	3	3	3112	13	2884	687	84	3237	3023	240	3502	2	3162	3075	1	48	4	63	58	4711	2969	53
Total of Genes			1745	18	1783	4	1802	2	1745	42	1730	1514	9	11	2	3	1653	8	1532	311	51	1743	1639	109	1881	2	1667	1677	1	29	4	16	26	2276	1526	25
Total of Genes in Genome			6423	274	6763	156	7023	93	6483	406	5988	5366	97	102	102	106	6120	138	5421	1626	449	6344	5780	716	7074	167	5965	6484	111	263	249	107	403	8702	5377	519
bac	Burkholderia ambifaria MC40-6
bac1	Burkholderia ambifaria MC40-6 plasmid pBMC401
bch	Burkholderia cenocepacia HI2424
bch1	Burkholderia cenocepacia HI2424 plasmid 1
bcj	Burkholderia cenocepacia J2315
bcj1	Burkholderia cenocepacia J2315 plasmid pBCJ2315
bge	Burkholderia CCGE1002
bge1	Burkholderia CCGE1002 plasmid pBC201
bgf	Burkholderia CCGE1003
bgl	Burkholderia glumae BGR1
bgl1	Burkholderia glumae BGR1 plasmid bglu_2p
bgl2	Burkholderia glumae BGR1 plasmid bglu_1p
bgl3	Burkholderia glumae BGR1 plasmid bglu_4p
bgl4	Burkholderia glumae BGR1 plasmid bglu_3p
bmu	Burkholderia multivorans ATCC 17616
bmu1	Burkholderia multivorans ATCC 17616 plasmid pBMUL01
bph	Burkholderia phymatum STM815
bph1	Burkholderia phymatum STM815 plasmid pBPHY01
bph2	Burkholderia phymatum STM815 plasmid pBPHY02
bpm	Burkholderia pseudomallei 1710b
bpx	Burkholderia phenoliruptrix BR3459a
bpx1	Burkholderia phenoliruptrix BR3459a plasmid
bpy	Burkholderia phytofirmans PsJN
bpy1	Burkholderia phytofirmans PsJN plasmid pBPHYT01
bug	Burkholderia CCGE1001
bvi	Burkholderia vietnamiensis G4
bvi1	Burkholderia vietnamiensis G4 plasmid pBVIE05
bvi2	Burkholderia vietnamiensis G4 plasmid pBVIE02
bvi3	Burkholderia vietnamiensis G4 plasmid pBVIE03
bvi4	Burkholderia vietnamiensis G4 plasmid pBVIE04
bvi5	Burkholderia vietnamiensis G4 plasmid pBVIE01
bxe	Burkholderia xenovorans LB400
cti	Cupriavidus taiwanensis LMG 19424
cti1	Cupriavidus taiwanensis LMG 19424 plasmid pRALTA
