# Supplementary material for: The complete genome of Burkholderia phenoliruptrix strain BR3459a, a symbiont of Mimosa flocculosa: highlighting the coexistence of symbiotic and pathogenic genes
Source: BMC Genomics. 2014 Jun 28;15(1):535. doi: 10.1186/1471-2164-15-535 (PMC4101177; doi:10.1186/1471-2164-15-535)
Supplement: Supplementary file 7 — Additional file 7: Table S5: Response of Mimosa flocculosa plants to seed inoculation with mucoid or non-mucoid colony variants of rhizobial strain BR3459. Plants were grown in N-free stetile substrate and were harvested 90 days after germination. Values are means of three independents cultures and three repetions per culture. NS1: no significant differences. (XLS 27 KB) [file 12864_2014_6246_MOESM7_ESM.xls]

## Sheet: Plan1
BR3459 morphotypes	Root nodules		Shoot dry matter
	Number/plant	Dry matter (mg/plant)	(g/plant)
Mucoid colony	141	122.44	2.81
Non-mucoid colony	72	32.33	0.30
F-test	NS1	P≤0.01	P≤0.01
CV (%)	79.43	54.82	64.15
