# Supplementary material for: The complete genome of Burkholderia phenoliruptrix strain BR3459a, a symbiont of Mimosa flocculosa: highlighting the coexistence of symbiotic and pathogenic genes
Source: BMC Genomics. 2014 Jun 28;15(1):535. doi: 10.1186/1471-2164-15-535 (PMC4101177; doi:10.1186/1471-2164-15-535)
Supplement: Supplementary file 9 — Additional file 9: Table S6: Response of Mimosa flocculosa plants to seed inoculation with rhizobial strain BR3459 and its mucoid or non-mucoid colony variants. 1 Bacteria were grown at 40°C in aerated liquid YM medium. Plants were grown in a N-free sterile substrate and were harvested 90 days after germination. The presented values are the means of three repetitions. Additional treatments were as follows: BR3459 grown at 30°C; a mixture of the six BR3459 variants (BR3459Mix:a-f), grown at 40°C and mixed in equal parts just prior to seed inoculation; plants treated with combined nitrogen (N-CONTROL received a total of 140 mg N plant-1); and plants grown in the absence of a N-source (CONTROL). 2 NS: no significant differences. 3 For each parameter, means with the same letters are not significantly different by Duncan's multiple range test (p ≤ 0.05). 4 For each parameter, means with the same letters are not significantly different by the Scott-Knott test (p ≤ 0.05). (XLS 31 KB) [file 12864_2014_6246_MOESM9_ESM.xls]

## Sheet: Plan1
Seed inoculation treatments and controls1		Colony type	Root nodules				Shoot
			Number per plant	Dry matter			Dry matter
				(mg/plant)			(g/plant)
BR3459 (30°C)			58	86.67	bc3	b4	3.08	bc3	c4
BR3459 (40°C)			73	96.00	bc	b	3.42	b	c
BR3459Mix:a-f (40°C)			103	93.33	bc	b	2.84	bc	c
BR3459 purified variants (40°C)	BR3459a	Muc+	206	163.00	a	a	4.05	ab	b
	BR3459b	Muc-	95	39.67	cd	c	0.28	d	d
	BR3459c	Muc+	112	135.00	ab	a	2.80	bc	c
	BR3459d	Muc+	104	69.33	bcd	b	1.57	cd	d
	BR3459e	Muc-	72	26.33	cd	c	0.23	d	d
	BR3459f	Muc-	51	31.00	cd	c	0.40	d	d
N-CONTROL			0	0	d	c	5.23	a	a
CONTROL			0	0	d	c	0.05	d	d
F-test			NS2	P≤0.01			P≤0.01
CV (%)			90.46	54.45			38.72
