# Supplementary material for: The complete genome of Burkholderia phenoliruptrix strain BR3459a, a symbiont of Mimosa flocculosa: highlighting the coexistence of symbiotic and pathogenic genes
Source: BMC Genomics. 2014 Jun 28;15(1):535. doi: 10.1186/1471-2164-15-535 (PMC4101177; doi:10.1186/1471-2164-15-535)
Supplement: Supplementary file 10 — Additional file 10: Table S7: Response of 38 leguminous species to seed inoculation with rhizobial strain BR3459a Nod-, absence of nodulation, no root nodule-like structures were induced by bacteria; Fix-, bacteria induced the formation of ineffective (non-nitrogen-fixing) nodules; Fix+, bacteria induced the formation of effective (nitrogen-fixing) nodules. 1Seeds were supplied by Embrapa Agrobiology (RJ/Brazil), and plants were grown in Leonard Jars under greenhouse conditions at Embrapa Agrobiology. Plants were harvested 60 days after germination, with five replications. 2Seeds were supplied by the National Botanic Garden of Belgium (Meise/Belgium), and plants were grown under growth chamber conditions at the F.A. Janssens Laboratory of Genetics (Catholic University of Leuven, Belgium). Plants were grown in sterile glass tubes (3.0 x 20.0 cm) under a 12/12 hr light/dark cycle, at 28/26°C, with 60% RH and a photosynthetic photon flux density of 200 μE m-2 s-1. The substrate was a sand:vermiculite (1:2, v/v) mixture supplied with modified Norris solution every four days. Plants were harvested 45 days after germination, with five replications. 3Seeds were supplied by Embrapa Agrobiology (RJ/Brazil), and plants were grown in Leuven, as described above. 4 Cultivars tested: Phaseolus lunatus (cvs. gr. Potato and gr. Sieva); Phaseolus vulgaris (cvs.Carioca, Carioca-80, Aporé, Pérola, IPA-7, Negro Argel, Rio Tibagi and var. Aborigenes [wild type]); Glycine max (cvs. Doko and BRS-285) and Vigna unguiculata. (XLS 29 KB) [file 12864_2014_6246_MOESM10_ESM.xls]

## Sheet: Plan1
Leguminous species	Response	Leguminous species	Response
Acacia auriculiformis1	Nod-	Mimosa acutistipula1,3	Fix-
Acacia mangium1	Nod-	Mimosa bimucronata1	Fix-
Albizia falcata1	Nod-	Mimosa caesalpiniaefolia1	Nod-
Anadenanthera peregrina1	Nod-	Mimosa flocculosa1,3	Fix+
Centrosema pubescens2	Nod-	Mimosa scarella1	Nod-
Crotalaria nitens2	Nod-	Phaseolus lunatus2,4	Nod-
Desmodium canadense2	Nod-	Phaseolus vulgaris1,2,3	Fix-
Galactia striata2	Nod-	Pisum sativum2	Nod-
Galega officinalis2	Nod-	Pithecellobium tortum1	Nod-
Glycine max1	Fix-	Plathymenia foliosa1	Nod-
Lens culinaris2	Nod-	Prosopis juliflora1	Nod-
Leucaena leucocephala1,3	Fix-	Sesbania aculeata3	Nod-
Lotus corniculatus2	Nod-	Sesbania exaltata3	Nod-
Lotus uliginosus2	Nod-	Sesbania rostrata1	Nod-
Lupinus polyphyllus2	Nod-	Trifolium incarnatum2	Nod-
Macroptilium atropurpureum1,2	Fix-	Trifolium pratense2	Nod-
Medicago lupulina2	Nod-	Trigonella foenum-graecum2	Nod-
Medicago sativa3	Nod-	Vicia cracca2	Nod-
Melilotus alba2	Nod-	Vigna unguiculata2	Fix-
